# Supplementary material for: Causal associations of 25-hydroxyvitamin D with functional gastrointestinal disorders: a two-sample Mendelian randomization study
Source: Genes Nutr. 2023 Sep 11;18:14. doi: 10.1186/s12263-023-00734-1 (PMC10494327; doi:10.1186/s12263-023-00734-1)
Supplement: Supplementary file 2 — Additional file 2: Figure S2. Forest plot and Funnel plot. [file 12263_2023_734_MOESM2_ESM.zip]

Archive with 2 entries (2 files):
- Figure S2(Forest plot).pdf
- Figure S2(Funnel plot) .pdf
