# Supplementary material for: Causal associations of 25-hydroxyvitamin D with functional gastrointestinal disorders: a two-sample Mendelian randomization study
Source: Genes Nutr. 2023 Sep 11;18:14. doi: 10.1186/s12263-023-00734-1 (PMC10494327; doi:10.1186/s12263-023-00734-1)
Supplement: Supplementary file 5 — Additional file 5: Supplementary S5. MR-PRESSO test of Exposures (vitamin D and 25-hydroxyvitamin D. [file 12263_2023_734_MOESM5_ESM.xlsx]

## Sheet: Table 1
Overview of GWAS datasets for gut microbiota, low hand grip strength and appendicular lean mass
Phenotype	Value type	Measurement	Cohort	Sample size
Gut microbiota	Categorical Ordered	16S rRNA gene sequencing profiles	Cohorts from the MiBioGen consortium	18340
Low hand grip strength	Categorical Ordered	Hand grip strength measurement	Cohorts from the CHARGE consortium	256523
Appendicular lean mass	Continuous	Mearurement by the the BIA	UK Biobank	450243
Abbreviations: GWAS: genome-wide association study; BIA:bioelectrical impedance analysis

## Sheet: Table 2
Instrument variables of gut microbiota
Bacterial traits	Gut microbiota	SNP	effect_allele	other_allele	beta	eaf	se	P-value
Phylum	Actinobacteria id.400	rs10841473	G	C	-0.0596572	NA	0.0117537	4.46581e-07
		rs11766971	C	T	-0.0476376	NA	0.010646	9.39918e-06
		rs12528285	C	T	0.0809469	NA	0.0180784	5.68787e-06
		rs13192624	T	C	-0.0522862	NA	0.0117742	9.32567e-06
		rs1397793	A	G	0.0521387	NA	0.0111587	3.73766e-06
		rs34284163	A	T	-0.0603312	NA	0.0136851	8.82104e-06
		rs4429415	C	T	0.0581908	NA	0.0111343	2.05145e-07
		rs55888705	A	G	0.0534221	NA	0.0109975	1.31241e-06
		rs62448869	T	A	-0.0524531	NA	0.0108226	1.13896e-06
		rs6496870	C	T	-0.0510777	NA	0.0113809	4.61743e-06
		rs6743026	T	C	0.0589446	NA	0.0134622	9.88325e-06
		rs74037001	G	A	-0.0819391	NA	0.0165334	6.71243e-07
		rs75211493	G	A	0.0840786	NA	0.0184739	9.27193e-06
		rs80124826	T	C	-0.124191	NA	0.0278566	8.75427e-06
		rs8047955	G	A	-0.0521115	NA	0.0111192	2.66201e-06
		rs857444	C	T	0.0507315	NA	0.0109885	3.80347e-06
		rs9833771	C	T	-0.0490077	NA	0.0106564	4.07437e-06
	Bacteroidetes id.905	rs111845179	T	C	0.104177	NA	0.0213837	6.47187e-07
		rs17343978	A	C	-0.0556041	NA	0.0120272	7.2247e-06
		rs2032750	C	T	0.0510857	NA	0.0106804	1.70836e-06
		rs62531359	T	G	0.0657788	NA	0.0149886	8.42326e-06
		rs6586324	T	C	0.0477792	NA	0.0105437	7.36885e-06
		rs72706335	T	C	-0.223193	NA	0.0493382	7.13116e-06
		rs73512608	G	A	-0.123117	NA	0.0236743	2.53893e-07
		rs73846128	A	G	-0.0664262	NA	0.0133481	4.783e-07
		rs73975615	G	A	-0.207163	NA	0.0442629	1.20412e-06
		rs7546249	A	T	0.0569173	NA	0.0118382	1.41932e-06
		rs7999780	G	A	0.0543635	NA	0.0124067	9.46651e-06
		rs929878	T	C	0.0540001	NA	0.0121526	6.51118e-06
	Cyanobacteria id.1500	rs12555298	G	A	0.0974327	NA	0.0219351	8.0863e-06
		rs2314810	G	C	0.218257	NA	0.0464571	4.24766e-06
		rs2553290	A	T	0.0962131	NA	0.0202617	3.61335e-06
		rs2585223	T	C	0.111364	NA	0.0247743	8.85727e-06
		rs584122	T	C	0.151774	NA	0.0326827	4.22776e-06
		rs61972390	T	C	0.107346	NA	0.0242469	9.11381e-06
		rs7148504	T	G	-0.0800404	NA	0.0176621	6.62384e-06
		rs76531781	T	C	-0.231868	NA	0.0493393	2.87336e-06
		rs789068	G	A	-0.111385	NA	0.0212922	1.5717e-07
		rs9864379	T	C	-0.138933	NA	0.0268045	2.03334e-07
	Euryarchaeota id.55	rs10202904	G	T	0.115986	NA	0.0230271	6.18885e-07
		rs11022995	A	G	0.10373	NA	0.0228889	7.73001e-06
		rs34928225	T	C	0.19977	NA	0.0425421	4.33092e-06
		rs45498998	G	A	-0.131882	NA	0.029229	5.32451e-06
		rs56131665	G	A	0.176759	NA	0.0385787	5.30383e-06
		rs6064552	T	C	-0.123612	NA	0.0275749	9.3377e-06
		rs6508769	C	T	-0.150529	NA	0.0337091	8.12363e-06
		rs7015093	G	A	-0.118111	NA	0.0264389	7.19863e-06
		rs73031978	C	G	-0.197523	NA	0.0414497	2.74069e-06
		rs76029318	T	C	0.214866	NA	0.0438442	1.04621e-06
		rs7635189	A	G	-0.119983	NA	0.0259356	4.635e-06
		rs77658038	A	C	-0.160157	NA	0.0340856	4.75423e-06
		rs894996	C	A	0.203577	NA	0.0440033	5.11929e-06
	Firmicutes id.1672	rs112334273	G	A	0.0627459	NA	0.0127415	9.26446e-07
		rs12554342	G	C	-0.0525703	NA	0.0116908	6.80848e-06
		rs13421739	C	G	0.0943944	NA	0.0179641	1.94644e-06
		rs2009919	C	T	-0.0536457	NA	0.0106294	4.94721e-07
		rs2273429	A	G	-0.0702112	NA	0.0153063	9.26232e-06
		rs2332027	A	G	0.0482656	NA	0.0104823	4.04548e-06
		rs2547978	G	A	-0.0465802	NA	0.0105075	8.56841e-06
		rs36111799	C	T	-0.0480708	NA	0.0105429	5.1744e-06
		rs3792064	G	A	0.0897349	NA	0.0182532	6.75492e-07
		rs3852931	T	C	0.0482086	NA	0.0105	4.52595e-06
		rs4750583	G	A	-0.0616007	NA	0.0137936	5.78562e-06
		rs56199908	T	C	-0.186194	NA	0.041051	8.66662e-06
		rs6814436	C	T	-0.0680205	NA	0.0150844	6.80456e-06
		rs6815608	C	T	-0.0935765	NA	0.0210869	7.23852e-06
		rs7247191	T	C	-0.0713033	NA	0.0157424	4.73097e-06
		rs72738886	T	C	0.0864609	NA	0.0190398	7.67892e-06
		rs72771021	C	T	-0.141357	NA	0.0308303	5.12436e-06
		rs7573799	G	C	0.0698446	NA	0.0153935	8.05156e-06
		rs7975768	C	G	0.0512732	NA	0.0109226	2.82481e-06
		rs8085381	A	G	-0.0647291	NA	0.0146219	8.67261e-06
		rs992074	T	C	-0.233491	NA	0.050901	8.51609e-06
	Lentisphaerae id.2238	rs1002941	A	G	-0.107661	NA	0.0233382	4.30884e-06
		rs11770843	C	T	0.111896	NA	0.0234776	1.13813e-06
		rs17114848	G	A	0.148972	NA	0.0324162	6.76986e-06
		rs2031282	A	G	0.120412	NA	0.0270263	5.86462e-06
		rs2731834	G	C	-0.109935	NA	0.0236848	3.79603e-06
		rs2825714	A	G	-0.138226	NA	0.0289096	1.49772e-06
		rs60995569	T	G	-0.16062	NA	0.0336806	9.1939e-06
		rs62570196	C	T	-0.217203	NA	0.0439621	9.64473e-07
		rs72640280	A	G	0.220185	NA	0.0485947	5.19194e-06
		rs73113483	T	A	-0.131681	NA	0.0288503	8.79387e-06
		rs77599476	A	G	0.229981	NA	0.0479918	1.90265e-06
	Proteobacteria id.2375	rs10750258	C	A	0.0491248	NA	0.010824	8.71907e-06
		rs11126162	T	C	-0.0770689	NA	0.0187079	9.25977e-06
		rs11715072	G	A	-0.0519289	NA	0.0115246	6.90415e-06
		rs12467198	C	T	0.0498267	NA	0.011138	6.30667e-06
		rs2347697	G	T	0.0502281	NA	0.0108968	4.26914e-06
		rs2532663	A	G	0.125578	NA	0.0258034	7.4681e-07
		rs312757	G	C	0.0517269	NA	0.0112854	4.83905e-06
		rs3890996	G	T	0.0474614	NA	0.0105645	6.94656e-06
		rs4340090	C	T	-0.0668162	NA	0.0153387	9.9901e-06
		rs6707783	C	T	0.0849594	NA	0.0187782	8.08593e-06
		rs72771021	C	T	0.141726	NA	0.0309242	7.18092e-06
		rs74757828	A	T	0.0951285	NA	0.0216921	9.2506e-06
		rs922773	C	T	-0.0803778	NA	0.0157851	3.67959e-07
	Tenericutes id.3919	rs10108398	G	A	0.0769142	NA	0.0153953	1.09001e-06
		rs11890098	A	G	0.074438	NA	0.0153389	9.56577e-07
		rs12566890	T	G	-0.101147	NA	0.0230978	3.65098e-06
		rs17214486	C	A	0.06099	NA	0.0135623	6.60861e-06
		rs2464826	A	C	0.0944239	NA	0.0211806	8.39499e-06
		rs28537087	G	A	0.0820873	NA	0.0188312	8.07402e-06
		rs3768491	G	A	0.0681052	NA	0.0149061	4.2335e-06
		rs4885016	C	T	0.0819606	NA	0.0181628	7.26993e-06
		rs6043847	T	C	-0.114937	NA	0.0248606	4.55481e-06
		rs72901605	T	C	-0.0841852	NA	0.0178119	3.25792e-06
		rs74603314	T	C	0.221639	NA	0.0462918	1.5569e-06
		rs78169027	A	G	-0.108283	NA	0.0237289	5.87611e-06
	Verrucomicrobia id.3982	rs11252894	A	C	0.0784055	NA	0.0162769	1.10555e-06
		rs117107102	A	G	0.204283	NA	0.0427565	2.67935e-06
		rs11729256	T	C	0.0696984	NA	0.0146953	2.23404e-06
		rs12512971	A	C	0.171057	NA	0.0398053	9.81386e-06
		rs12908520	G	A	0.0594916	NA	0.012823	3.40447e-06
		rs2602429	T	C	-0.0764148	NA	0.0153487	8.71044e-07
		rs3995795	C	T	0.0610914	NA	0.0138592	9.7221e-06
		rs45598138	C	A	-0.143901	NA	0.03054	2.19129e-06
		rs61779207	G	A	-0.0755253	NA	0.0164385	5.27971e-06
		rs74542928	T	C	0.115994	NA	0.0231324	4.08376e-07
		rs76430504	T	C	-0.11753	NA	0.025458	3.49559e-06
		rs9349825	A	G	-0.0660243	NA	0.0143911	6.2748e-06
Class	Actinobacteria id.419	rs10841473	G	C	-0.0583765	NA	0.0123353	2.59358e-06
		rs11655079	T	C	-0.0560674	NA	0.0124286	5.92516e-06
		rs11745923	G	T	0.0563759	NA	0.0115529	1.58132e-06
		rs12049045	A	G	0.0510452	NA	0.0114325	8.62621e-06
		rs12899991	T	A	-0.0719923	NA	0.0154661	4.02819e-06
		rs134366	A	G	-0.111877	NA	0.023501	1.50428e-06
		rs1376754	G	A	0.0509242	NA	0.0112503	6.71382e-06
		rs1515761	C	T	-0.0762317	NA	0.0169884	4.96364e-06
		rs4945008	G	A	-0.0540741	NA	0.0121393	5.39237e-06
		rs6660520	G	A	-0.0711483	NA	0.0134495	1.10652e-07
		rs72767435	T	C	-0.126352	NA	0.0273626	2.56803e-06
		rs7322849	T	C	0.0944467	NA	0.0192976	6.20798e-07
		rs7700479	T	A	-0.0769653	NA	0.0173933	8.62144e-06
		rs80083040	T	G	0.155784	NA	0.0348017	8.62105e-06
		rs8047955	G	A	-0.0575816	NA	0.0116762	8.3372e-07
		rs857444	C	T	0.0509553	NA	0.011539	8.92237e-06
		rs961091	G	A	0.0501255	NA	0.011255	8.67601e-06
	Alphaproteobacteria id.2379	rs10803434	A	T	-0.0692742	NA	0.0148866	3.55435e-06
		rs12977163	G	C	0.0690234	NA	0.0153829	7.14184e-06
		rs140912403	C	T	-0.160677	NA	0.0317708	6.20369e-07
		rs17061716	G	C	0.0927341	NA	0.0207569	9.33254e-06
		rs34569731	G	A	-0.0705145	NA	0.0157564	7.37921e-06
		rs55876211	C	T	-0.080811	NA	0.0184159	7.53633e-06
		rs62285697	C	T	0.0805256	NA	0.0180912	9.75933e-06
		rs76784716	A	G	0.133271	NA	0.0267738	5.09143e-07
		rs7960664	A	G	-0.0969489	NA	0.0215149	8.84301e-06
		rs9813022	A	G	-0.0751277	NA	0.0153867	1.05334e-06
	Bacilli id.1673	rs11110282	A	G	-0.101189	NA	0.0217379	4.85445e-06
		rs111552159	C	G	0.128032	NA	0.0286921	9.12809e-06
		rs11730038	G	A	-0.0630747	NA	0.0128717	1.96024e-06
		rs12797734	T	C	0.0572158	NA	0.0126793	7.21174e-06
		rs13068444	A	G	0.0601035	NA	0.0136407	9.53038e-06
		rs1595463	C	A	0.0476864	NA	0.0108547	7.97389e-06
		rs1962325	G	C	-0.0554219	NA	0.0114789	1.38433e-06
		rs28564647	T	G	-0.0613034	NA	0.0137579	7.81196e-06
		rs2952251	G	A	0.0598868	NA	0.0123903	1.07895e-06
		rs34989881	A	G	0.111056	NA	0.0246039	6.54591e-06
		rs35344081	G	A	0.0619529	NA	0.0127066	1.01499e-06
		rs4028634	C	T	-0.0520614	NA	0.0109842	2.2076e-06
		rs4459992	T	C	0.0535854	NA	0.0116362	4.29833e-06
		rs57872228	C	T	-0.0714773	NA	0.0146647	9.21977e-07
		rs694949	A	G	-0.081146	NA	0.0180042	7.59591e-06
		rs74352383	T	A	-0.104496	NA	0.0217083	1.52753e-06
		rs74663707	C	T	0.0979154	NA	0.0224074	8.45688e-06
		rs7666190	A	C	0.104044	NA	0.0247934	8.46837e-06
		rs76717940	T	A	0.156331	NA	0.0325945	1.07251e-06
		rs77558518	A	G	-0.107255	NA	0.0222879	1.33773e-06
		rs78938557	T	C	0.108007	NA	0.0232858	1.06891e-06
		rs9581006	T	C	-0.225309	NA	0.0467697	1.79457e-06
	Bacteroidia id.912	rs11146701	A	G	0.0473596	NA	0.010541	7.08223e-06
		rs111845179	T	C	0.102648	NA	0.0213843	9.23996e-07
		rs17343978	A	C	-0.0552057	NA	0.0120278	8.3593e-06
		rs2032750	C	T	0.0508393	NA	0.0106807	1.91509e-06
		rs2363574	T	C	0.222741	NA	0.0508055	9.93482e-06
		rs4146051	G	A	0.107377	NA	0.0245661	8.76436e-06
		rs4916508	A	G	0.0466729	NA	0.0105312	8.4711e-06
		rs55773148	G	A	-0.121514	NA	0.0236759	3.89583e-07
		rs62531359	T	G	0.0655728	NA	0.0149891	9.08657e-06
		rs72706335	T	C	-0.22241	NA	0.0493458	7.65526e-06
		rs73975615	G	A	-0.207018	NA	0.0442633	1.21616e-06
		rs7546249	A	T	0.0567113	NA	0.0118386	1.54814e-06
		rs7631304	G	A	-0.0645771	NA	0.0132957	8.36778e-07
		rs79585701	A	C	0.0646823	NA	0.0149628	9.98596e-06
		rs929878	T	C	0.0548532	NA	0.012153	4.7338e-06
	Betaproteobacteria id.2867	rs11128180	A	G	0.0592944	NA	0.0128769	3.67147e-06
		rs12467854	G	C	0.0641363	NA	0.0131766	1.09863e-06
		rs1511453	A	G	0.0923492	NA	0.0199158	4.75762e-06
		rs1928341	G	A	-0.0525581	NA	0.0110408	2.0153e-06
		rs2321387	G	A	-0.0494596	NA	0.0109424	5.80029e-06
		rs2367850	G	C	0.064006	NA	0.0130374	9.11759e-07
		rs2613606	T	C	0.0513106	NA	0.0109091	2.19816e-06
		rs320161	G	A	-0.0572286	NA	0.01262	7.33247e-06
		rs4033856	T	C	-0.0832423	NA	0.0167237	5.17166e-07
		rs56386628	C	T	-0.0622252	NA	0.0135688	5.86949e-06
		rs6087811	T	G	-0.0978177	NA	0.0198522	7.44303e-07
		rs62395635	T	C	0.109741	NA	0.0236	2.9409e-06
		rs72747231	C	G	-0.137281	NA	0.0290338	2.05509e-06
		rs75242906	C	T	-0.121083	NA	0.028075	9.27278e-06
		rs9964679	A	G	0.052911	NA	0.0114866	4.84585e-06
	Clostridia id.1859	rs10209007	G	C	0.0794173	NA	0.0182427	9.8935e-06
		rs10774377	G	A	-0.052659	NA	0.0113858	3.24399e-06
		rs112334273	G	A	0.0641008	NA	0.0127404	3.81408e-07
		rs13179700	C	T	-0.0511937	NA	0.0109569	3.37085e-06
		rs13421739	C	G	0.0888472	NA	0.0179655	9.54201e-06
		rs1842454	G	A	-0.0547202	NA	0.0127338	8.72027e-06
		rs2273429	A	G	-0.0724037	NA	0.0153105	4.52137e-06
		rs6797343	T	G	-0.0592279	NA	0.0134556	9.35643e-06
		rs6814436	C	T	-0.0739995	NA	0.0150815	9.65095e-07
		rs6815608	C	T	-0.103803	NA	0.0210883	4.01856e-07
		rs6934062	G	C	0.0524406	NA	0.0116115	6.53085e-06
		rs7269302	A	T	-0.0963981	NA	0.0212007	9.04045e-06
		rs72738886	T	C	0.0866169	NA	0.0190393	8.24233e-06
		rs72915163	T	C	-0.0581025	NA	0.0120557	1.34295e-06
		rs76767978	G	A	0.0698882	NA	0.0156319	8.39808e-06
		rs76860606	C	G	0.0947036	NA	0.0225117	7.53165e-06
		rs992074	T	C	-0.255639	NA	0.0508787	8.77506e-07
	Coriobacteriia id.809	rs1035691	G	A	0.055176	NA	0.0121602	9.65162e-06
		rs112381107	C	T	0.206594	NA	0.0456908	4.63052e-06
		rs11599763	C	T	0.0544219	NA	0.0117397	3.94121e-06
		rs16851319	G	C	-0.0705516	NA	0.0150849	5.67884e-06
		rs17084793	G	A	-0.0710762	NA	0.015953	5.6863e-06
		rs17791387	A	G	-0.0735881	NA	0.0154246	1.60221e-06
		rs2692012	G	A	-0.110335	NA	0.0253336	3.14188e-06
		rs2838334	G	A	0.0561722	NA	0.0124124	5.44553e-06
		rs3935584	C	T	-0.0523484	NA	0.011566	7.50119e-06
		rs4506934	C	T	-0.0936514	NA	0.02012	3.58889e-06
		rs55744759	A	G	-0.0779693	NA	0.0170738	7.31375e-06
		rs6058181	C	T	0.0825716	NA	0.0165958	3.39555e-07
		rs62020470	A	G	-0.0585411	NA	0.0129358	4.85087e-06
		rs9928243	C	A	-0.0538457	NA	0.0117718	5.02077e-06
	Deltaproteobacteria id.3087	rs1074800	G	A	-0.0492438	NA	0.010887	6.14582e-06
		rs10781552	C	T	-0.0552212	NA	0.0116074	2.33115e-06
		rs17530232	A	G	0.10305	NA	0.0224648	2.79126e-06
		rs1884466	C	T	-0.0475363	NA	0.0106939	9.52708e-06
		rs2300774	A	G	-0.0524152	NA	0.0106784	8.95468e-07
		rs290833	T	G	-0.0497374	NA	0.0111376	8.02897e-06
		rs35161940	T	C	-0.0806041	NA	0.0167641	1.8451e-06
		rs4078432	T	C	0.0608929	NA	0.0133764	4.23107e-06
		rs56970041	T	G	0.0724145	NA	0.0164471	5.40344e-06
		rs62504403	C	T	0.0681159	NA	0.0127883	1.12264e-07
		rs7234058	T	C	-0.0945759	NA	0.0194091	9.12347e-07
		rs7826267	G	T	0.0839071	NA	0.0199131	9.28453e-06
		rs8003149	C	T	0.0538798	NA	0.0116888	4.08479e-06
	Gammaproteobacteria id.3303	rs11181912	G	A	-0.0579153	NA	0.0118796	9.94764e-07
		rs12404135	A	G	-0.0788843	NA	0.0172415	8.89488e-06
		rs6469506	T	A	0.0541424	NA	0.0116333	3.2898e-06
		rs6706173	A	C	0.074251	NA	0.0146392	1.99494e-07
		rs75101789	C	T	0.0729012	NA	0.0163003	8.7878e-06
		rs79795896	A	G	-0.15921	NA	0.0351373	7.9241e-06
		rs9494710	C	T	-0.0549673	NA	0.0120924	4.54611e-06
		rs9973122	A	T	-0.0740614	NA	0.0162596	6.77002e-06
	Lentisphaeria id.2250	rs1002941	A	G	-0.105025	NA	0.0233484	8.14836e-06
		rs11770843	C	T	0.109431	NA	0.0234879	1.9073e-06
		rs17114848	G	A	0.152377	NA	0.0324332	4.05864e-06
		rs2031282	A	G	0.122368	NA	0.0270329	4.38258e-06
		rs2731834	G	C	-0.109438	NA	0.023693	4.24356e-06
		rs2825714	A	G	-0.13741	NA	0.0289246	1.72211e-06
		rs62570196	C	T	-0.21635	NA	0.0439866	1.07924e-06
		rs72640280	A	G	0.220207	NA	0.0486196	5.18036e-06
		rs73113483	T	A	-0.131217	NA	0.0288713	8.66343e-06
		rs77599476	A	G	0.230292	NA	0.0480168	1.86132e-06
	Melainabacteria id.1589	rs10148250	A	G	-0.0861928	NA	0.0193381	8.67142e-06
		rs10738747	A	G	-0.0814624	NA	0.0184409	9.95795e-06
		rs11150282	T	C	0.0989487	NA	0.0196972	6.02893e-07
		rs113884518	T	C	-0.205352	NA	0.0454982	8.05675e-06
		rs1221147	A	T	-0.123968	NA	0.0278958	7.10739e-06
		rs16851659	G	C	-0.0896103	NA	0.0186432	1.27488e-06
		rs28678345	T	C	0.214848	NA	0.0470878	6.69083e-06
		rs367480	A	G	0.083758	NA	0.0185796	8.19917e-06
		rs4129395	G	A	0.0896187	NA	0.0185106	1.48057e-06
		rs73074665	A	T	0.166216	NA	0.0355728	2.86609e-06
		rs789069	A	C	-0.103539	NA	0.0234287	6.84636e-06
		rs79790072	T	C	0.226722	NA	0.0487841	3.29011e-06
		rs9864379	T	C	-0.159735	NA	0.0292553	5.36056e-08
	Methanobacteria id.119	rs10202904	G	T	0.121754	NA	0.0235357	3.01432e-07
		rs10424197	A	G	0.111274	NA	0.0247517	9.27897e-06
		rs11018665	A	T	0.111465	NA	0.0250516	6.51869e-06
		rs12825290	C	G	-0.216781	NA	0.0493496	6.07561e-06
		rs4257531	G	A	0.164498	NA	0.0364959	7.44338e-06
		rs56131665	G	A	0.178661	NA	0.039298	6.17988e-06
		rs6508769	C	T	-0.153519	NA	0.0344519	8.22527e-06
		rs6776814	T	C	-0.199566	NA	0.0411825	1.63061e-06
		rs73068003	G	T	-0.15814	NA	0.0351803	8.44578e-06
		rs73457410	A	G	0.21534	NA	0.0436695	1.40854e-06
		rs75208022	C	T	-0.227245	NA	0.048763	5.92107e-06
		rs894996	C	A	0.216999	NA	0.0449076	1.87556e-06
	Mollicutes id.3920	rs10108398	G	A	0.0769142	NA	0.0153953	1.09001e-06
		rs11890098	A	G	0.074438	NA	0.0153389	9.56577e-07
		rs12566890	T	G	-0.101147	NA	0.0230978	3.65098e-06
		rs17214486	C	A	0.06099	NA	0.0135623	6.60861e-06
		rs2464826	A	C	0.0944239	NA	0.0211806	8.39499e-06
		rs28537087	G	A	0.0820873	NA	0.0188312	8.07402e-06
		rs3768491	G	A	0.0681052	NA	0.0149061	4.2335e-06
		rs4885016	C	T	0.0819606	NA	0.0181628	7.26993e-06
		rs6043847	T	C	-0.114937	NA	0.0248606	4.55481e-06
		rs72901605	T	C	-0.0841852	NA	0.0178119	3.25792e-06
		rs74603314	T	C	0.221639	NA	0.0462918	1.5569e-06
		rs78169027	A	G	-0.108283	NA	0.0237289	5.87611e-06
	Negativicutes id.2164	rs1135612	G	A	0.0529785	NA	0.0119177	9.26296e-06
		rs13086907	G	A	0.0625312	NA	0.0131735	1.95488e-06
		rs1447205	C	G	0.0502053	NA	0.0108382	2.93326e-06
		rs1643968	T	C	-0.0565284	NA	0.0112298	4.14601e-07
		rs1649999	A	G	0.0748989	NA	0.0166458	7.58124e-06
		rs2834062	A	G	0.0489057	NA	0.0108842	8.43918e-06
		rs4463806	C	T	0.0543966	NA	0.0129365	7.80657e-06
		rs4722181	T	G	0.0501306	NA	0.0105798	2.00111e-06
		rs60274479	T	C	-0.0659623	NA	0.0134137	1.1623e-06
		rs61249479	A	C	0.0777075	NA	0.0168628	2.95474e-06
		rs71405394	G	A	-0.114178	NA	0.02405	2.16631e-06
		rs73232831	G	A	-0.151829	NA	0.0314932	1.87452e-06
		rs9423647	G	A	0.047817	NA	0.0105282	6.06108e-06
	Verrucomicrobiae id.4029	rs11184341	C	G	-0.0655342	NA	0.0142231	4.13409e-06
		rs111862613	T	C	0.090699	NA	0.0196746	3.73844e-06
		rs117107102	A	G	0.204683	NA	0.0431572	2.91823e-06
		rs11729256	T	C	0.0749798	NA	0.0150177	6.73085e-07
		rs12908520	G	A	0.0618926	NA	0.0130946	2.17165e-06
		rs2602429	T	C	-0.0746844	NA	0.0156194	2.58297e-06
		rs4242783	A	G	-0.0689292	NA	0.0147693	2.63615e-06
		rs4936098	G	A	-0.0648843	NA	0.0135928	1.1222e-06
		rs61779207	G	A	-0.0758309	NA	0.0167762	6.7228e-06
		rs74542928	T	C	0.112164	NA	0.0236422	1.63222e-06
		rs9349825	A	G	-0.0704036	NA	0.0147128	2.53688e-06
		rs941682	G	A	-0.0631436	NA	0.0143767	9.60993e-06
Order	Actinomycetales id.420	rs2889192	T	G	-0.0884052	NA	0.0194997	3.96725e-06
		rs34583783	G	T	0.123688	NA	0.0264254	5.53886e-06
		rs35011108	A	G	0.241546	NA	0.0503803	1.87659e-06
		rs4073240	G	A	0.074973	NA	0.0164672	5.67898e-06
		rs58484246	T	C	0.075828	NA	0.0168997	6.67483e-06
	Bacillales id.1674	rs10233278	T	C	-0.116319	NA	0.0248527	3.508e-06
		rs10410917	C	T	-0.11471	NA	0.0250025	5.57353e-06
		rs11034576	A	G	0.205765	NA	0.0453311	8.85972e-06
		rs11207728	A	G	0.14455	NA	0.0316912	5.73456e-06
		rs11844714	A	G	-0.143245	NA	0.0320272	5.06209e-06
		rs12522021	T	A	0.174339	NA	0.0400515	7.60221e-06
		rs1287018	G	A	0.141125	NA	0.0319309	9.87097e-06
		rs4617108	G	A	-0.248861	NA	0.0525929	1.97506e-06
		rs62640857	A	G	0.148238	NA	0.0326455	4.49262e-06
		rs74420793	A	G	-0.164413	NA	0.0353763	3.07319e-06
		rs74887130	C	G	-0.192166	NA	0.0358817	1.16118e-07
	Bacteroidales id.913	rs11146701	A	G	0.0473596	NA	0.010541	7.08223e-06
		rs111845179	T	C	0.102648	NA	0.0213843	9.23996e-07
		rs17343978	A	C	-0.0552057	NA	0.0120278	8.3593e-06
		rs2032750	C	T	0.0508393	NA	0.0106807	1.91509e-06
		rs2363574	T	C	0.222741	NA	0.0508055	9.93482e-06
		rs4146051	G	A	0.107377	NA	0.0245661	8.76436e-06
		rs4916508	A	G	0.0466729	NA	0.0105312	8.4711e-06
		rs55773148	G	A	-0.121514	NA	0.0236759	3.89583e-07
		rs62531359	T	G	0.0655728	NA	0.0149891	9.08657e-06
		rs72706335	T	C	-0.22241	NA	0.0493458	7.65526e-06
		rs73975615	G	A	-0.207018	NA	0.0442633	1.21616e-06
		rs7546249	A	T	0.0567113	NA	0.0118386	1.54814e-06
		rs7631304	G	A	-0.0645771	NA	0.0132957	8.36778e-07
		rs79585701	A	C	0.0646823	NA	0.0149628	9.98596e-06
		rs929878	T	C	0.0548532	NA	0.012153	4.7338e-06
	Bifidobacteriales id.432	rs10496759	G	C	0.0637133	NA	0.0144305	8.79792e-06
		rs10831953	G	A	0.0537537	NA	0.0123746	9.94741e-06
		rs10841473	G	C	-0.0613031	NA	0.0128844	2.28066e-06
		rs10857328	T	A	0.0562	NA	0.0126395	7.24136e-06
		rs12446429	T	C	0.0810099	NA	0.019073	8.52884e-06
		rs13020688	G	A	0.0584045	NA	0.0122081	1.57373e-06
		rs4567981	T	A	0.0577763	NA	0.0117388	8.88055e-07
		rs4957061	T	C	0.0569873	NA	0.0116907	1.1517e-06
		rs540489	T	G	-0.0632518	NA	0.013817	5.36809e-06
		rs55888705	A	G	0.053673	NA	0.0120586	8.66204e-06
		rs677208	C	G	-0.0728589	NA	0.0164821	6.00109e-06
		rs6899771	A	G	-0.0914312	NA	0.0202604	7.27998e-06
		rs7174549	T	C	-0.0551726	NA	0.0124655	6.86784e-06
		rs7322849	T	C	0.110676	NA	0.0200996	1.74032e-08
		rs73797465	T	G	-0.0942612	NA	0.0208421	4.84953e-06
		rs76671854	C	G	-0.0892981	NA	0.0183177	1.03631e-06
		rs857444	C	T	0.0553965	NA	0.0120669	3.8249e-06
	Burkholderiales id.2874	rs1511453	A	G	0.0910999	NA	0.0199479	8.00092e-06
		rs1928341	G	A	-0.0507782	NA	0.0110587	4.51513e-06
		rs2321387	G	A	-0.0508514	NA	0.0109588	3.25784e-06
		rs2367850	G	C	0.06333	NA	0.0130595	1.23615e-06
		rs2613606	T	C	0.0499561	NA	0.0109264	4.13361e-06
		rs4033856	T	C	-0.0833445	NA	0.0167489	5.66826e-07
		rs6087811	T	G	-0.101587	NA	0.0198817	2.88377e-07
		rs62191117	A	G	0.0679995	NA	0.0132471	2.791e-07
		rs62395635	T	C	0.109911	NA	0.0236375	2.90228e-06
		rs72747231	C	G	-0.133729	NA	0.0290738	3.76218e-06
		rs75242906	C	T	-0.120974	NA	0.0281273	9.74518e-06
		rs7638039	T	C	0.0580987	NA	0.012673	4.83593e-06
		rs9964679	A	G	0.052509	NA	0.011504	6.05982e-06
	Clostridiales id.1863	rs10209007	G	C	0.0795424	NA	0.0182427	9.59555e-06
		rs10774377	G	A	-0.0523003	NA	0.0113859	3.80899e-06
		rs112334273	G	A	0.0639383	NA	0.0127404	4.07258e-07
		rs13179700	C	T	-0.0510953	NA	0.0109569	3.52111e-06
		rs1842454	G	A	-0.0543676	NA	0.012734	9.91745e-06
		rs2273429	A	G	-0.0726191	NA	0.0153105	4.16869e-06
		rs290772	G	A	0.084254	NA	0.0196297	9.9977e-06
		rs6442336	T	C	0.0547729	NA	0.0124169	9.62565e-06
		rs6814436	C	T	-0.0741858	NA	0.0150814	9.06296e-07
		rs6815608	C	T	-0.104089	NA	0.0210883	3.71989e-07
		rs6934062	G	C	0.0522397	NA	0.0116116	7.0948e-06
		rs7269302	A	T	-0.0965346	NA	0.0212006	8.84341e-06
		rs72738886	T	C	0.0865333	NA	0.0190392	8.4157e-06
		rs72915163	T	C	-0.0580246	NA	0.0120558	1.39104e-06
		rs76767978	G	A	0.0699806	NA	0.0156318	8.17561e-06
		rs76860606	C	G	0.094122	NA	0.0225117	8.58163e-06
		rs992074	T	C	-0.255441	NA	0.0508788	8.95385e-07
	Coriobacteriales id.810	rs11073596	G	T	-0.0510212	NA	0.0114339	8.14442e-06
		rs11250875	T	C	0.06075	NA	0.0130939	4.82848e-06
		rs11656361	A	C	0.0773006	NA	0.017553	8.0201e-06
		rs12974142	G	A	0.0789796	NA	0.0177205	8.51236e-06
		rs13307134	T	C	-0.0565686	NA	0.0126265	7.79938e-06
		rs1397793	A	G	0.0498855	NA	0.0112446	9.77372e-06
		rs1816223	G	A	0.0586265	NA	0.0129006	4.84117e-06
		rs240104	T	C	-0.0603429	NA	0.0126849	1.51604e-06
		rs2442778	A	G	0.116408	NA	0.0258545	9.02693e-06
		rs3025411	A	G	0.0926543	NA	0.0209468	8.26913e-06
		rs34739816	G	T	0.0965017	NA	0.0207666	3.88356e-06
		rs62448869	T	A	-0.0486059	NA	0.0108982	7.87281e-06
		rs67561917	A	G	-0.0714367	NA	0.0154113	5.39126e-06
		rs719099	A	G	0.0778402	NA	0.0155815	5.43313e-07
		rs76779974	C	G	0.0774888	NA	0.0171877	5.63093e-06
		rs80046645	C	G	0.25584	NA	0.0561995	4.65693e-06
		rs8010111	A	G	0.103377	NA	0.0229286	6.8962e-06
	Desulfovibrionales id.3156	rs112381107	C	T	0.21009	NA	0.0456974	3.21655e-06
		rs11599763	C	T	0.0554862	NA	0.0117486	2.60699e-06
		rs16851319	G	C	-0.0729137	NA	0.0150954	2.7029e-06
		rs17791387	A	G	-0.0727501	NA	0.0154369	2.25294e-06
		rs186073	T	C	0.0529219	NA	0.0118542	8.7444e-06
		rs2692012	G	A	-0.112244	NA	0.0253553	2.27023e-06
		rs2838334	G	A	0.0569024	NA	0.0124223	4.16793e-06
		rs3935584	C	T	-0.0524466	NA	0.0115749	7.19747e-06
		rs4506934	C	T	-0.0953383	NA	0.0201367	2.42996e-06
		rs6058181	C	T	0.0836765	NA	0.0166098	2.52773e-07
		rs62020470	A	G	-0.0573633	NA	0.0129462	7.50983e-06
		rs72647048	T	C	-0.0772459	NA	0.0170876	9.00285e-06
		rs9928243	C	A	-0.0544713	NA	0.0117811	3.96634e-06
	Enterobacteriales id.3468	rs11026530	T	C	0.0822408	NA	0.0186379	9.42692e-06
		rs111229068	A	T	0.110561	NA	0.0241719	3.65359e-06
		rs2374342	C	A	0.0582927	NA	0.0126195	4.51617e-06
		rs35673018	G	A	0.0899642	NA	0.0202934	7.63115e-06
		rs4792380	A	T	0.115598	NA	0.0257683	9.48965e-06
		rs504442	T	G	0.084159	NA	0.0189479	5.17095e-06
		rs61973590	C	G	-0.0605392	NA	0.0133696	8.53532e-06
		rs62210023	A	G	0.0606754	NA	0.0130125	3.13163e-06
		rs78143293	A	G	-0.0848521	NA	0.0170415	1.19564e-06
		rs79757635	C	A	0.0758597	NA	0.0171286	9.31859e-06
		rs80319214	C	G	0.0990404	NA	0.0215877	6.95312e-06
	Erysipelotrichales id.2148	rs1074800	G	A	-0.0492438	NA	0.010887	6.14582e-06
		rs10781552	C	T	-0.0552212	NA	0.0116074	2.33115e-06
		rs17530232	A	G	0.10305	NA	0.0224648	2.79126e-06
		rs1884466	C	T	-0.0475363	NA	0.0106939	9.52708e-06
		rs2300774	A	G	-0.0524152	NA	0.0106784	8.95468e-07
		rs290833	T	G	-0.0497374	NA	0.0111376	8.02897e-06
		rs35161940	T	C	-0.0806041	NA	0.0167641	1.8451e-06
		rs4078432	T	C	0.0608929	NA	0.0133764	4.23107e-06
		rs56970041	T	G	0.0724145	NA	0.0164471	5.40344e-06
		rs62504403	C	T	0.0681159	NA	0.0127883	1.12264e-07
		rs7234058	T	C	-0.0945759	NA	0.0194091	9.12347e-07
		rs7826267	G	T	0.0839071	NA	0.0199131	9.28453e-06
		rs8003149	C	T	0.0538798	NA	0.0116888	4.08479e-06
	Gastranaerophilales id.1591	rs11150282	T	C	0.098235	NA	0.0197127	7.36055e-07
		rs113884518	T	C	-0.20591	NA	0.0455376	7.7398e-06
		rs1221147	A	T	-0.126305	NA	0.0279161	4.85959e-06
		rs16851659	G	C	-0.0895168	NA	0.0186555	1.27025e-06
		rs28678345	T	C	0.213083	NA	0.0471377	8.05954e-06
		rs367480	A	G	0.0841649	NA	0.0185948	7.52419e-06
		rs4129395	G	A	0.0904264	NA	0.0185253	1.21742e-06
		rs73074665	A	T	0.164631	NA	0.0356037	3.62376e-06
		rs789069	A	C	-0.10413	NA	0.0234459	6.5001e-06
		rs79790072	T	C	0.226103	NA	0.0488017	3.5381e-06
		rs8028558	A	G	0.08346	NA	0.0188504	9.78228e-06
		rs9864379	T	C	-0.160521	NA	0.0292752	4.65876e-08
	Lactobacillales id.1800	rs11110282	A	G	-0.10239	NA	0.0217849	3.95667e-06
		rs111552159	C	G	0.128854	NA	0.0287397	8.30807e-06
		rs11627423	C	A	0.0499263	NA	0.0109744	5.08757e-06
		rs11730038	G	A	-0.0605384	NA	0.0129052	5.09742e-06
		rs12797734	T	C	0.0571279	NA	0.0127113	7.76515e-06
		rs1595463	C	A	0.0479749	NA	0.0108801	7.44355e-06
		rs1962325	G	C	-0.0546878	NA	0.0115069	1.96232e-06
		rs2370083	G	T	-0.08054	NA	0.0180992	8.33489e-06
		rs2952251	G	A	0.0629317	NA	0.0124177	3.36457e-07
		rs34989881	A	G	0.113479	NA	0.0246452	4.09355e-06
		rs35344081	G	A	0.0642442	NA	0.0127358	4.16064e-07
		rs4028634	C	T	-0.0532915	NA	0.01101	1.34806e-06
		rs57872228	C	T	-0.0688415	NA	0.0146994	2.5825e-06
		rs74352383	T	A	-0.103396	NA	0.021758	1.88027e-06
		rs74663707	C	T	0.0982594	NA	0.0224613	8.39557e-06
		rs76717940	T	A	0.160943	NA	0.0327	6.55315e-07
		rs77558518	A	G	-0.106466	NA	0.0223484	1.67436e-06
		rs78938557	T	C	0.10553	NA	0.0233581	2.31089e-06
		rs9581006	T	C	-0.22583	NA	0.0469228	1.76596e-06
	Methanobacteriales id.120	rs10202904	G	T	0.121754	NA	0.0235357	3.01432e-07
		rs10424197	A	G	0.111274	NA	0.0247517	9.27897e-06
		rs11018665	A	T	0.111465	NA	0.0250516	6.51869e-06
		rs12825290	C	G	-0.216781	NA	0.0493496	6.07561e-06
		rs4257531	G	A	0.164498	NA	0.0364959	7.44338e-06
		rs56131665	G	A	0.178661	NA	0.039298	6.17988e-06
		rs6508769	C	T	-0.153519	NA	0.0344519	8.22527e-06
		rs6776814	T	C	-0.199566	NA	0.0411825	1.63061e-06
		rs73068003	G	T	-0.15814	NA	0.0351803	8.44578e-06
		rs73457410	A	G	0.21534	NA	0.0436695	1.40854e-06
		rs75208022	C	T	-0.227245	NA	0.048763	5.92107e-06
		rs894996	C	A	0.216999	NA	0.0449076	1.87556e-06
	Mollicutes RF9 id.11579	rs10071529	C	G	-0.125105	NA	0.0278674	8.6441e-06
		rs11779863	G	A	-0.0772768	NA	0.0172171	6.68852e-06
		rs12566890	T	G	-0.103134	NA	0.0241775	8.11204e-06
		rs13100746	C	T	0.0638979	NA	0.0142685	7.28853e-06
		rs17235252	T	C	-0.122002	NA	0.0255463	2.15879e-06
		rs3932485	C	T	0.0626209	NA	0.0141623	9.92865e-06
		rs515984	C	T	0.0875451	NA	0.0190685	6.61363e-06
		rs62188991	G	C	-0.110864	NA	0.0241355	5.26708e-06
		rs638542	A	G	0.070592	NA	0.0157049	5.17285e-06
		rs739151	G	C	-0.0652658	NA	0.0139773	3.09286e-06
		rs74603314	T	C	0.230767	NA	0.0489701	2.27641e-06
		rs76373661	G	A	0.0908218	NA	0.0202986	5.15941e-06
		rs7706512	A	G	-0.0657351	NA	0.0138979	2.27206e-06
		rs7801843	A	G	-0.0869495	NA	0.0194509	9.46891e-06
		rs7853673	A	G	0.0624389	NA	0.0139833	6.73256e-06
		rs949341	A	G	-0.0656602	NA	0.0147216	7.73286e-06
	NB1n id.3953	rs11251024	G	A	0.104201	NA	0.0206737	6.62796e-07
		rs11606187	A	G	-0.154539	NA	0.0326288	3.30583e-06
		rs13219468	G	C	0.115344	NA	0.0236958	1.40637e-06
		rs13385922	T	C	0.0929494	NA	0.0201348	3.96826e-06
		rs166849	A	G	-0.0911053	NA	0.0202239	7.73891e-06
		rs2172426	T	C	0.10212	NA	0.0198947	3.17424e-07
		rs267959	G	A	-0.0988612	NA	0.0209676	2.61993e-06
		rs2930903	C	G	0.0908335	NA	0.0209434	6.84353e-06
		rs4383094	C	T	-0.149188	NA	0.0320662	4.28134e-06
		rs55921101	A	T	-0.109245	NA	0.0236201	4.32136e-06
		rs60583455	T	C	0.108934	NA	0.021177	2.59579e-07
		rs60775321	T	C	-0.0962425	NA	0.0213842	7.10461e-06
		rs72671304	T	C	0.172322	NA	0.0370028	3.79577e-06
		rs7911787	G	T	-0.223071	NA	0.0470232	3.38821e-06
		rs8126061	T	C	-0.159135	NA	0.0351904	7.36326e-06
		rs9542068	T	C	0.0990709	NA	0.0218149	6.52334e-06
	Pasteurellales id.3688	rs10840326	C	G	-0.0717634	NA	0.0149229	1.43843e-06
		rs10965428	C	A	-0.119902	NA	0.0258219	4.29151e-06
		rs111582866	G	A	-0.113957	NA	0.0256403	7.06627e-06
		rs12050685	A	G	-0.0670948	NA	0.015239	9.18523e-06
		rs12191680	C	G	0.102214	NA	0.0197189	3.04902e-07
		rs16970009	A	G	0.187381	NA	0.0429572	7.31526e-06
		rs35510	A	G	0.122729	NA	0.0264958	4.01578e-06
		rs4822728	T	C	0.0685479	NA	0.0149032	4.71846e-06
		rs6092684	A	T	0.0684647	NA	0.014674	3.44057e-06
		rs62568866	T	A	-0.118018	NA	0.0259206	7.2267e-06
		rs6972479	A	G	-0.0781862	NA	0.0175366	7.74819e-06
		rs72756943	G	A	0.13988	NA	0.0303029	3.3522e-06
		rs73139353	A	C	-0.222573	NA	0.0484634	8.71325e-06
		rs731534	C	G	-0.0986502	NA	0.0216316	9.46303e-06
		rs76022354	C	T	0.24289	NA	0.0500406	1.82856e-06
		rs78909003	T	C	-0.241159	NA	0.0498372	2.04894e-06
		rs9382510	C	T	-0.0881865	NA	0.0169965	2.476e-07
		rs9895850	T	C	-0.176406	NA	0.041017	9.0826e-06
		rs9938097	C	T	0.0710386	NA	0.0158024	8.22602e-06
	Rhodospirillales id.2667	rs1035406	G	A	-0.114725	NA	0.0247994	4.07165e-06
		rs11591293	G	T	0.0722755	NA	0.0158186	4.68533e-06
		rs11630875	T	C	0.0945198	NA	0.0202139	3.70382e-06
		rs13336560	C	T	-0.0695313	NA	0.0157065	9.74675e-06
		rs1549633	A	C	0.0996735	NA	0.0216667	3.88025e-06
		rs3730086	A	G	0.0800354	NA	0.0178737	7.98252e-06
		rs3754624	C	T	0.094128	NA	0.0198389	2.68368e-06
		rs4278423	T	C	0.105215	NA	0.0233778	3.98043e-06
		rs4822789	G	C	0.0727755	NA	0.0159522	7.32723e-06
		rs55876211	C	T	-0.0865002	NA	0.0195197	7.87318e-06
		rs61933850	G	A	0.164663	NA	0.0360285	6.99874e-06
		rs7001029	C	T	0.120726	NA	0.0260989	2.83067e-06
		rs76784716	A	G	0.136039	NA	0.0284399	1.31383e-06
		rs77304857	C	A	-0.0997433	NA	0.0222165	6.02033e-06
		rs9813022	A	G	-0.0830794	NA	0.0162642	3.07213e-07
	Selenomonadales id.2165	rs1135612	G	A	0.0529785	NA	0.0119177	9.26296e-06
		rs13086907	G	A	0.0625312	NA	0.0131735	1.95488e-06
		rs1447205	C	G	0.0502053	NA	0.0108382	2.93326e-06
		rs1643968	T	C	-0.0565284	NA	0.0112298	4.14601e-07
		rs1649999	A	G	0.0748989	NA	0.0166458	7.58124e-06
		rs2834062	A	G	0.0489057	NA	0.0108842	8.43918e-06
		rs4463806	C	T	0.0543966	NA	0.0129365	7.80657e-06
		rs4722181	T	G	0.0501306	NA	0.0105798	2.00111e-06
		rs60274479	T	C	-0.0659623	NA	0.0134137	1.1623e-06
		rs61249479	A	C	0.0777075	NA	0.0168628	2.95474e-06
		rs71405394	G	A	-0.114178	NA	0.02405	2.16631e-06
		rs73232831	G	A	-0.151829	NA	0.0314932	1.87452e-06
		rs9423647	G	A	0.047817	NA	0.0105282	6.06108e-06
	Verrucomicrobiales id.4030	rs11184341	C	G	-0.0655342	NA	0.0142231	4.13409e-06
		rs111862613	T	C	0.090699	NA	0.0196746	3.73844e-06
		rs117107102	A	G	0.204683	NA	0.0431572	2.91823e-06
		rs11729256	T	C	0.0749798	NA	0.0150177	6.73085e-07
		rs12908520	G	A	0.0618926	NA	0.0130946	2.17165e-06
		rs2602429	T	C	-0.0746844	NA	0.0156194	2.58297e-06
		rs4242783	A	G	-0.0689292	NA	0.0147693	2.63615e-06
		rs4936098	G	A	-0.0648843	NA	0.0135928	1.1222e-06
		rs61779207	G	A	-0.0758309	NA	0.0167762	6.7228e-06
		rs74542928	T	C	0.112164	NA	0.0236422	1.63222e-06
		rs9349825	A	G	-0.0704036	NA	0.0147128	2.53688e-06
		rs941682	G	A	-0.0631436	NA	0.0143767	9.60993e-06
	Victivallales id.2254	rs1002941	A	G	-0.105025	NA	0.0233484	8.14836e-06
		rs11770843	C	T	0.109431	NA	0.0234879	1.9073e-06
		rs17114848	G	A	0.152377	NA	0.0324332	4.05864e-06
		rs2031282	A	G	0.122368	NA	0.0270329	4.38258e-06
		rs2731834	G	C	-0.109438	NA	0.023693	4.24356e-06
		rs2825714	A	G	-0.13741	NA	0.0289246	1.72211e-06
		rs62570196	C	T	-0.21635	NA	0.0439866	1.07924e-06
		rs72640280	A	G	0.220207	NA	0.0486196	5.18036e-06
		rs73113483	T	A	-0.131217	NA	0.0288713	8.66343e-06
		rs77599476	A	G	0.230292	NA	0.0480168	1.86132e-06
Family	Acidaminococcaceae id.2166	rs262812	T	C	-0.065675	NA	0.0142257	3.24908e-06
		rs2933324	G	A	0.0662557	NA	0.0140257	2.23676e-06
		rs45497800	T	C	-0.117863	NA	0.0257351	5.86422e-06
		rs6427992	C	G	0.0595857	NA	0.01296	4.24326e-06
		rs6589457	G	A	-0.165911	NA	0.0349516	2.3151e-06
		rs6923842	T	C	-0.0796106	NA	0.0169192	2.21304e-06
		rs74540770	G	A	-0.108969	NA	0.0243533	7.0881e-06
		rs78702810	T	C	-0.143755	NA	0.0323244	9.16474e-06
	Actinomycetaceae id.421	rs2889192	T	G	-0.0887537	NA	0.0195009	3.64418e-06
		rs34583783	G	T	0.123756	NA	0.026427	5.47974e-06
		rs35011108	A	G	0.241826	NA	0.0503796	1.82671e-06
		rs4073240	G	A	0.0747546	NA	0.0164684	6.05327e-06
		rs58484246	T	C	0.0761407	NA	0.0169007	6.12421e-06
	Alcaligenaceae id.2875	rs112135816	T	G	-0.0775052	NA	0.0171554	5.27667e-06
		rs112159068	A	T	0.131484	NA	0.0281089	3.56484e-06
		rs1153990	A	G	-0.058727	NA	0.0128306	5.96788e-06
		rs147968	C	T	0.0489475	NA	0.0110321	9.12704e-06
		rs17000015	A	T	-0.0609257	NA	0.0125363	1.1272e-06
		rs2184675	A	T	-0.0563972	NA	0.0124753	6.08373e-06
		rs2367850	G	C	0.0629104	NA	0.0131712	1.84629e-06
		rs28480294	C	T	0.0516967	NA	0.0115503	6.60602e-06
		rs4033856	T	C	-0.081834	NA	0.0168931	1.02903e-06
		rs62191117	A	G	0.0684302	NA	0.0133636	2.75943e-07
		rs62395635	T	C	0.110583	NA	0.0238514	3.34696e-06
		rs67737557	C	G	0.0738409	NA	0.0151678	1.03743e-06
		rs6969323	A	C	-0.0593564	NA	0.0129137	3.8858e-06
		rs7302582	G	C	-0.106817	NA	0.023298	3.33557e-06
		rs74776516	T	G	-0.0944052	NA	0.0213287	6.85046e-06
		rs7638039	T	C	0.0603335	NA	0.0127779	2.70477e-06
		rs9537886	A	C	-0.0570888	NA	0.0110683	2.35109e-07
		rs9964679	A	G	0.0537051	NA	0.0116008	4.47384e-06
	Bacteroidaceae id.917	rs13207588	A	G	-0.059205	NA	0.0131195	7.48497e-06
		rs1340391	T	C	-0.0592004	NA	0.0132244	6.73008e-06
		rs17619981	T	G	0.0880978	NA	0.0187002	2.68683e-06
		rs2023437	T	C	-0.0782325	NA	0.0167634	5.01822e-06
		rs2366421	T	A	-0.0528153	NA	0.0117124	7.64945e-06
		rs495004	C	G	-0.0607475	NA	0.0129865	3.4209e-06
		rs66474973	G	T	0.0812515	NA	0.0164479	6.80973e-07
		rs66710942	T	C	-0.0488038	NA	0.0107412	5.8626e-06
		rs6795673	C	T	0.0538565	NA	0.0105251	3.37909e-07
		rs9507307	C	T	0.0604456	NA	0.0129128	2.12711e-06
	Bacteroidales S24 7group id.11173	rs10872669	G	A	0.123071	NA	0.0275665	9.49008e-06
		rs11135366	C	G	0.0842142	NA	0.0183739	8.77829e-06
		rs12748533	G	T	-0.0821108	NA	0.0172701	2.59018e-06
		rs17043785	T	C	-0.176187	NA	0.0347133	5.11835e-07
		rs1850003	A	G	0.084048	NA	0.0177806	2.4053e-06
		rs61508842	T	C	0.122574	NA	0.0272389	7.82781e-06
		rs6831034	T	A	-0.0956546	NA	0.0205228	6.10394e-06
		rs7217209	C	T	0.0843019	NA	0.0187308	8.42946e-06
		rs738193	T	C	0.0847328	NA	0.0165856	3.82164e-07
		rs78609301	A	G	-0.0867065	NA	0.0195709	7.093e-06
		rs941000	T	C	-0.0850266	NA	0.0163382	3.15559e-07
	Bifidobacteriaceae id.433	rs10496759	G	C	0.0637133	NA	0.0144305	8.79792e-06
		rs10831953	G	A	0.0537537	NA	0.0123746	9.94741e-06
		rs10841473	G	C	-0.0613031	NA	0.0128844	2.28066e-06
		rs10857328	T	A	0.0562	NA	0.0126395	7.24136e-06
		rs12446429	T	C	0.0810099	NA	0.019073	8.52884e-06
		rs13020688	G	A	0.0584045	NA	0.0122081	1.57373e-06
		rs4567981	T	A	0.0577763	NA	0.0117388	8.88055e-07
		rs4957061	T	C	0.0569873	NA	0.0116907	1.1517e-06
		rs540489	T	G	-0.0632518	NA	0.013817	5.36809e-06
		rs55888705	A	G	0.053673	NA	0.0120586	8.66204e-06
		rs677208	C	G	-0.0728589	NA	0.0164821	6.00109e-06
		rs6899771	A	G	-0.0914312	NA	0.0202604	7.27998e-06
		rs7174549	T	C	-0.0551726	NA	0.0124655	6.86784e-06
		rs7322849	T	C	0.110676	NA	0.0200996	1.74032e-08
		rs73797465	T	G	-0.0942612	NA	0.0208421	4.84953e-06
		rs76671854	C	G	-0.0892981	NA	0.0183177	1.03631e-06
		rs857444	C	T	0.0553965	NA	0.0120669	3.8249e-06
	Christensenellaceae id.1866	rs10496759	G	C	0.0637133	NA	0.0144305	8.79792e-06
		rs10831953	G	A	0.0537537	NA	0.0123746	9.94741e-06
		rs10841473	G	C	-0.0613031	NA	0.0128844	2.28066e-06
		rs10857328	T	A	0.0562	NA	0.0126395	7.24136e-06
		rs12446429	T	C	0.0810099	NA	0.019073	8.52884e-06
		rs13020688	G	A	0.0584045	NA	0.0122081	1.57373e-06
		rs4567981	T	A	0.0577763	NA	0.0117388	8.88055e-07
		rs4957061	T	C	0.0569873	NA	0.0116907	1.1517e-06
		rs540489	T	G	-0.0632518	NA	0.013817	5.36809e-06
		rs55888705	A	G	0.053673	NA	0.0120586	8.66204e-06
		rs677208	C	G	-0.0728589	NA	0.0164821	6.00109e-06
		rs6899771	A	G	-0.0914312	NA	0.0202604	7.27998e-06
		rs7174549	T	C	-0.0551726	NA	0.0124655	6.86784e-06
		rs7322849	T	C	0.110676	NA	0.0200996	1.74032e-08
		rs73797465	T	G	-0.0942612	NA	0.0208421	4.84953e-06
		rs76671854	C	G	-0.0892981	NA	0.0183177	1.03631e-06
		rs857444	C	T	0.0553965	NA	0.0120669	3.8249e-06
	Clostridiaceae1 id.1869	rs10875374	T	C	0.0536759	NA	0.0119436	8.09823e-06
		rs12186080	G	A	0.0748236	NA	0.016246	5.33962e-06
		rs12341505	G	A	0.0814503	NA	0.0179338	4.54485e-06
		rs12490337	C	G	-0.0616944	NA	0.013693	6.9051e-06
		rs2795528	G	A	-0.180969	NA	0.0390911	3.80627e-06
		rs2817172	C	T	0.0563367	NA	0.012392	5.27024e-06
		rs4723021	T	C	-0.106376	NA	0.0241944	7.42147e-06
		rs550843	T	C	-0.0734787	NA	0.0168383	7.0912e-06
		rs56188186	A	G	0.0967773	NA	0.0217471	8.24442e-06
		rs62397761	A	G	0.0615805	NA	0.0136198	9.07716e-06
		rs881532	G	A	0.0533035	NA	0.0119011	7.8966e-06
	Clostridiales vadin BB60 group id.11286	rs10517600	G	T	-0.0626993	NA	0.0139364	6.82763e-06
		rs10904722	C	T	-0.0672314	NA	0.0147123	5.04836e-06
		rs118104867	C	T	0.214464	NA	0.0455098	3.43598e-06
		rs13409132	A	G	-0.165419	NA	0.0352154	4.3723e-06
		rs17121075	G	A	0.0769254	NA	0.0172234	7.91425e-06
		rs2191834	T	G	-0.0746375	NA	0.0159136	2.50196e-06
		rs28691777	C	T	0.137134	NA	0.0266996	6.95697e-07
		rs34088226	A	G	-0.117807	NA	0.026924	7.66214e-06
		rs55682560	C	T	-0.131519	NA	0.0261319	4.97038e-07
		rs6588624	A	G	0.0662317	NA	0.0138147	1.79287e-06
		rs66714985	A	C	0.116908	NA	0.0252447	4.85333e-06
		rs6755871	C	G	-0.0613825	NA	0.0138976	9.33061e-06
		rs7226487	A	G	-0.0643682	NA	0.0138701	3.58286e-06
		rs7538034	T	G	-0.078598	NA	0.0165982	2.36706e-06
		rs7725895	A	G	-0.116224	NA	0.0240367	3.94357e-06
		rs989682	A	G	0.070194	NA	0.0155364	6.84715e-06
		rs9979874	G	C	-0.0738925	NA	0.0150911	1.05271e-06
	Coriobacteriaceae id.811	rs11073596	G	T	-0.0510212	NA	0.0114339	8.14442e-06
		rs11250875	T	C	0.06075	NA	0.0130939	4.82848e-06
		rs11656361	A	C	0.0773006	NA	0.017553	8.0201e-06
		rs12974142	G	A	0.0789796	NA	0.0177205	8.51236e-06
		rs13307134	T	C	-0.0565686	NA	0.0126265	7.79938e-06
		rs1397793	A	G	0.0498855	NA	0.0112446	9.77372e-06
		rs1816223	G	A	0.0586265	NA	0.0129006	4.84117e-06
		rs240104	T	C	-0.0603429	NA	0.0126849	1.51604e-06
		rs2442778	A	G	0.116408	NA	0.0258545	9.02693e-06
		rs3025411	A	G	0.0926543	NA	0.0209468	8.26913e-06
		rs34739816	G	T	0.0965017	NA	0.0207666	3.88356e-06
		rs62448869	T	A	-0.0486059	NA	0.0108982	7.87281e-06
		rs67561917	A	G	-0.0714367	NA	0.0154113	5.39126e-06
		rs719099	A	G	0.0778402	NA	0.0155815	5.43313e-07
		rs76779974	C	G	0.0774888	NA	0.0171877	5.63093e-06
		rs80046645	C	G	0.25584	NA	0.0561995	4.65693e-06
		rs8010111	A	G	0.103377	NA	0.0229286	6.8962e-06
	Defluviitaleaceae id.1924	rs112893842	T	C	0.110761	NA	0.0232545	2.7503e-06
		rs1582238	C	T	-0.0801923	NA	0.0167061	1.692e-06
		rs17051335	C	T	-0.134314	NA	0.0292201	4.58121e-06
		rs1908593	T	C	0.070223	NA	0.0156601	7.85905e-06
		rs28696126	T	A	0.107106	NA	0.0238173	5.56327e-06
		rs4344384	T	G	-0.0708803	NA	0.0156121	5.86017e-06
		rs4677103	A	G	0.0977203	NA	0.0197033	9.42193e-07
		rs540220	C	T	0.123954	NA	0.0289814	9.48135e-06
		rs55658617	T	C	0.177314	NA	0.0361844	1.40608e-06
		rs72731813	C	T	-0.149751	NA	0.0293415	2.75778e-07
		rs9608282	T	G	0.139014	NA	0.0299429	4.60829e-06
		rs9725395	A	G	-0.138357	NA	0.0295185	3.41374e-06
	Desulfovibrionaceae id.3169	rs112381107	C	T	0.211435	NA	0.0456962	2.81877e-06
		rs11599763	C	T	0.0555931	NA	0.0117493	2.49701e-06
		rs16851319	G	C	-0.0732697	NA	0.0150964	2.39651e-06
		rs17791387	A	G	-0.0729251	NA	0.0154381	2.09677e-06
		rs2692012	G	A	-0.114231	NA	0.0253568	1.5639e-06
		rs2838334	G	A	0.0571419	NA	0.012423	3.82375e-06
		rs3935584	C	T	-0.0525838	NA	0.0115757	6.78141e-06
		rs4506934	C	T	-0.0943381	NA	0.020138	3.16046e-06
		rs6058181	C	T	0.0834742	NA	0.0166111	2.69911e-07
		rs7164160	A	T	-0.0574455	NA	0.0129468	7.34345e-06
		rs72647048	T	C	-0.0770089	NA	0.017089	9.60882e-06
		rs9928243	C	A	-0.0541732	NA	0.0117819	4.48477e-06
	Enterobacteriaceae id.3469	rs11026530	T	C	0.0822408	NA	0.0186379	9.42692e-06
		rs111229068	A	T	0.110561	NA	0.0241719	3.65359e-06
		rs2374342	C	A	0.0582927	NA	0.0126195	4.51617e-06
		rs35673018	G	A	0.0899642	NA	0.0202934	7.63115e-06
		rs4792380	A	T	0.115598	NA	0.0257683	9.48965e-06
		rs504442	T	G	0.084159	NA	0.0189479	5.17095e-06
		rs61973590	C	G	-0.0605392	NA	0.0133696	8.53532e-06
		rs62210023	A	G	0.0606754	NA	0.0130125	3.13163e-06
		rs78143293	A	G	-0.0848521	NA	0.0170415	1.19564e-06
		rs79757635	C	A	0.0758597	NA	0.0171286	9.31859e-06
		rs80319214	C	G	0.0990404	NA	0.0215877	6.95312e-06
	Erysipelotrichaceae id.2149	rs1074800	G	A	-0.0492438	NA	0.010887	6.14582e-06
		rs10781552	C	T	-0.0552212	NA	0.0116074	2.33115e-06
		rs17530232	A	G	0.10305	NA	0.0224648	2.79126e-06
		rs1884466	C	T	-0.0475363	NA	0.0106939	9.52708e-06
		rs2300774	A	G	-0.0524152	NA	0.0106784	8.95468e-07
		rs290833	T	G	-0.0497374	NA	0.0111376	8.02897e-06
		rs35161940	T	C	-0.0806041	NA	0.0167641	1.8451e-06
		rs4078432	T	C	0.0608929	NA	0.0133764	4.23107e-06
		rs56970041	T	G	0.0724145	NA	0.0164471	5.40344e-06
		rs62504403	C	T	0.0681159	NA	0.0127883	1.12264e-07
		rs7234058	T	C	-0.0945759	NA	0.0194091	9.12347e-07
		rs7826267	G	T	0.0839071	NA	0.0199131	9.28453e-06
		rs8003149	C	T	0.0538798	NA	0.0116888	4.08479e-06
	Family XI id.1936	rs10759623	C	T	-0.162115	NA	0.032151	5.78309e-07
		rs11547158	A	G	-0.177599	NA	0.0372795	2.70222e-06
		rs17379710	T	C	-0.116383	NA	0.0252125	3.97109e-06
		rs2155352	A	G	-0.150538	NA	0.0302319	6.63437e-07
		rs2156611	T	C	-0.112486	NA	0.0251099	9.42671e-06
		rs3733511	A	G	0.128253	NA	0.0274718	3.38556e-06
		rs488164	G	T	-0.117998	NA	0.025516	4.79789e-06
		rs6025153	C	G	-0.118619	NA	0.0261969	7.07082e-06
		rs697771	A	G	-0.117677	NA	0.0251491	3.19374e-06
		rs78222136	G	C	0.224835	NA	0.0511672	8.4126e-06
	Family XIII id.1957	rs10404377	A	C	0.0503183	NA	0.011165	6.99021e-06
		rs118170811	A	G	0.151619	NA	0.0317112	1.80356e-06
		rs12643275	A	T	-0.0550907	NA	0.0116474	2.41524e-06
		rs12904405	A	G	-0.0851896	NA	0.0192688	7.67414e-06
		rs1887048	G	A	0.0579979	NA	0.0129602	9.65384e-06
		rs1999289	A	T	-0.0637366	NA	0.013927	2.53805e-06
		rs3098182	T	G	-0.0508511	NA	0.011014	4.04027e-06
		rs4293737	A	G	-0.112091	NA	0.0271305	8.38475e-06
		rs482905	G	T	0.0596528	NA	0.012717	3.72349e-06
		rs6501525	A	G	0.0561559	NA	0.0115587	1.23726e-06
		rs66753613	G	A	0.0651136	NA	0.0144251	8.08295e-06
		rs6797051	C	T	-0.0805985	NA	0.0171364	4.89283e-06
		rs7076829	T	A	-0.0516394	NA	0.0112313	4.76091e-06
		rs7514702	T	C	-0.0663236	NA	0.0141626	3.91643e-06
	Lachnospiraceae id.1987	rs10402491	C	T	0.0661701	NA	0.014851	7.58351e-06
		rs11139361	C	T	-0.0494463	NA	0.0110503	4.26265e-06
		rs112040820	A	G	0.0549584	NA	0.0117086	2.41835e-06
		rs11755180	C	G	-0.049227	NA	0.0104894	2.6898e-06
		rs11841382	G	T	-0.0718128	NA	0.017462	9.57767e-06
		rs11979110	T	C	-0.0500924	NA	0.0105069	1.81844e-06
		rs1205443	A	G	0.0501415	NA	0.0112157	7.28836e-06
		rs12562372	G	T	-0.0515295	NA	0.01067	1.42945e-06
		rs12760724	A	C	-0.0484566	NA	0.0107934	7.26742e-06
		rs13005175	G	A	-0.0993483	NA	0.0218395	8.37067e-06
		rs146660815	T	C	-0.215114	NA	0.0476778	6.53236e-06
		rs2159863	A	G	-0.0585831	NA	0.0128742	3.69556e-06
		rs2910921	C	T	-0.160302	NA	0.035832	8.41977e-06
		rs3127230	C	T	-0.0503537	NA	0.0112201	6.20326e-06
		rs35524804	T	C	-0.0607481	NA	0.0125216	2.44997e-06
		rs7359994	C	T	0.0503142	NA	0.0112482	5.35895e-06
		rs79086868	T	C	0.0776723	NA	0.0164472	3.01426e-06
		rs959845	T	C	0.0493666	NA	0.0107801	5.16952e-06
		rs9929145	G	A	-0.125721	NA	0.0245233	2.83596e-07
	Lactobacillaceae id.1836	rs11674854	C	T	-0.0830224	NA	0.0175267	2.59543e-06
		rs1530559	G	A	0.0772453	NA	0.0176921	9.6525e-06
		rs1590596	C	G	-0.10381	NA	0.0220135	3.89933e-06
		rs16861661	G	A	-0.193287	NA	0.0379293	2.70128e-07
		rs328312	T	A	0.082529	NA	0.0168225	8.69121e-07
		rs6092149	A	T	-0.0825646	NA	0.0170282	1.38159e-06
		rs62314653	C	A	0.177082	NA	0.0392269	6.59189e-06
		rs74599091	A	G	0.191613	NA	0.0425039	7.6952e-06
		rs768253	T	G	-0.0792344	NA	0.0170604	3.60761e-06
		rs77478751	A	G	-0.219178	NA	0.0473566	5.9595e-06
		rs921925	A	C	0.0999419	NA	0.0201687	5.77192e-07
		rs9345899	A	G	-0.124042	NA	0.0278946	9.44583e-06
	Methanobacteriaceae id.121	rs10202904	G	T	0.121754	NA	0.0235357	3.01432e-07
		rs10424197	A	G	0.111274	NA	0.0247517	9.27897e-06
		rs11018665	A	T	0.111465	NA	0.0250516	6.51869e-06
		rs12825290	C	G	-0.216781	NA	0.0493496	6.07561e-06
		rs4257531	G	A	0.164498	NA	0.0364959	7.44338e-06
		rs56131665	G	A	0.178661	NA	0.039298	6.17988e-06
		rs6508769	C	T	-0.153519	NA	0.0344519	8.22527e-06
		rs6776814	T	C	-0.199566	NA	0.0411825	1.63061e-06
		rs73068003	G	T	-0.15814	NA	0.0351803	8.44578e-06
		rs73457410	A	G	0.21534	NA	0.0436695	1.40854e-06
		rs75208022	C	T	-0.227245	NA	0.048763	5.92107e-06
		rs894996	C	A	0.216999	NA	0.0449076	1.87556e-06
	Oxalobacteraceae id.2966	rs111966731	T	C	0.204031	NA	0.0445746	4.56321e-06
		rs11246212	C	T	-0.13607	NA	0.0291797	4.50837e-06
		rs12002250	A	C	0.196145	NA	0.044523	5.53197e-06
		rs12509763	C	G	-0.16332	NA	0.0360823	8.04841e-06
		rs1569853	T	C	-0.140043	NA	0.0281704	7.45178e-07
		rs17138946	G	T	-0.189444	NA	0.0430248	8.09003e-06
		rs36057338	G	T	0.181604	NA	0.0398742	6.25792e-06
		rs4428215	G	A	0.12561	NA	0.0230053	4.87933e-08
		rs561239	A	G	0.105525	NA	0.0236769	7.19383e-06
		rs6000536	C	T	-0.118383	NA	0.0241355	7.3872e-07
		rs62435498	C	A	0.181521	NA	0.0400608	7.4583e-06
		rs736744	T	C	-0.105642	NA	0.0200648	1.49417e-07
		rs7993559	A	C	-0.0921059	NA	0.0201114	5.03733e-06
		rs80330081	A	C	-0.18756	NA	0.0423688	6.64003e-06
		rs934049	G	A	0.109751	NA	0.0238636	4.21143e-06
	Pasteurellaceae id.3689	rs10840326	C	G	-0.0717634	NA	0.0149229	1.43843e-06
		rs10965428	C	A	-0.119902	NA	0.0258219	4.29151e-06
		rs111582866	G	A	-0.113957	NA	0.0256403	7.06627e-06
		rs12050685	A	G	-0.0670948	NA	0.015239	9.18523e-06
		rs12191680	C	G	0.102214	NA	0.0197189	3.04902e-07
		rs16970009	A	G	0.187381	NA	0.0429572	7.31526e-06
		rs35510	A	G	0.122729	NA	0.0264958	4.01578e-06
		rs4822728	T	C	0.0685479	NA	0.0149032	4.71846e-06
		rs6092684	A	T	0.0684647	NA	0.014674	3.44057e-06
		rs62568866	T	A	-0.118018	NA	0.0259206	7.2267e-06
		rs6972479	A	G	-0.0781862	NA	0.0175366	7.74819e-06
		rs72756943	G	A	0.13988	NA	0.0303029	3.3522e-06
		rs73139353	A	C	-0.222573	NA	0.0484634	8.71325e-06
		rs731534	C	G	-0.0986502	NA	0.0216316	9.46303e-06
		rs76022354	C	T	0.24289	NA	0.0500406	1.82856e-06
		rs78909003	T	C	-0.241159	NA	0.0498372	2.04894e-06
		rs9382510	C	T	-0.0881865	NA	0.0169965	2.476e-07
		rs9895850	T	C	-0.176406	NA	0.041017	9.0826e-06
		rs9938097	C	T	0.0710386	NA	0.0158024	8.22602e-06
	Peptococcaceae id.2024	rs117452796	A	G	-0.257982	NA	0.0549569	3.15297e-06
		rs12144792	C	T	0.064399	NA	0.0141246	5.82237e-06
		rs12634826	T	G	-0.0739885	NA	0.0150931	1.01109e-06
		rs12992764	T	G	0.0684213	NA	0.0141137	1.46157e-06
		rs150600492	A	C	0.135774	NA	0.0289757	2.31308e-06
		rs35703006	G	T	0.0812655	NA	0.0164355	4.94778e-07
		rs4990837	G	A	-0.0910387	NA	0.0185869	1.74193e-06
		rs75430375	C	T	-0.147941	NA	0.0317498	3.40847e-06
		rs75898026	A	G	-0.0821779	NA	0.0173541	2.02209e-06
	Peptostreptococcaceae id.2042	rs10805326	A	G	-0.0566637	NA	0.012276	4.03395e-06
		rs117020988	C	T	0.182411	NA	0.0372126	1.02795e-06
		rs12377846	C	A	-0.252	NA	0.0511627	7.26256e-07
		rs12986312	T	G	0.0571818	NA	0.0125947	5.76713e-06
		rs1467258	G	A	0.072584	NA	0.0162321	7.89805e-06
		rs1520207	T	C	-0.0525658	NA	0.0112476	3.16548e-06
		rs2644627	C	G	-0.0558506	NA	0.011224	6.3333e-07
		rs4692811	C	T	0.0642075	NA	0.0126913	4.21124e-07
		rs59865771	C	T	-0.0573764	NA	0.0127192	7.69024e-06
		rs59987323	C	T	-0.0537078	NA	0.011443	2.70085e-06
		rs61841503	G	A	0.0919658	NA	0.0161331	9.80122e-09
		rs6721459	G	A	-0.0509823	NA	0.0111975	5.07762e-06
		rs75819860	T	A	0.126264	NA	0.0268383	2.48737e-06
		rs76982728	T	C	0.124203	NA	0.0266923	3.24056e-06
		rs77540684	T	G	0.106725	NA	0.0245638	8.13711e-06
		rs9573937	A	G	-0.0693637	NA	0.0142907	1.70589e-06
	Porphyromonadaceae id.943	rs10119172	C	G	-0.0737324	NA	0.014259	1.32425e-07
		rs10762312	A	G	0.052368	NA	0.0118814	8.70362e-06
		rs10858364	G	T	0.055316	NA	0.012085	4.31062e-06
		rs17065783	A	G	-0.059133	NA	0.0122235	1.79349e-06
		rs1980561	A	G	-0.0485289	NA	0.0109284	8.9454e-06
		rs3111851	G	C	-0.0581896	NA	0.0121147	2.19498e-06
		rs35233670	T	C	-0.0473576	NA	0.010602	7.90988e-06
		rs35961441	A	C	0.0915257	NA	0.0207306	8.37394e-06
		rs6953849	A	G	0.0718149	NA	0.0150724	2.44478e-06
		rs7330827	T	C	-0.103842	NA	0.0237355	8.04896e-06
		rs864093	A	C	-0.0527939	NA	0.0117499	9.59798e-06
	Prevotellaceae id.960	rs10131942	C	G	0.0701212	NA	0.0158326	8.60815e-06
		rs12057990	C	T	0.0589878	NA	0.0132268	8.9747e-06
		rs12118202	T	C	-0.0751986	NA	0.0147265	5.5423e-07
		rs13069367	A	C	-0.0539768	NA	0.0119687	7.39486e-06
		rs148376875	T	G	0.084515	NA	0.0179163	2.08027e-06
		rs2206482	T	G	-0.0569105	NA	0.0117486	1.30377e-06
		rs2278540	G	A	0.0554249	NA	0.0123265	8.43587e-06
		rs34071565	T	A	-0.1567	NA	0.0347882	5.60144e-06
		rs34660375	A	G	-0.0805894	NA	0.0178291	7.40321e-06
		rs3758087	C	T	-0.0564199	NA	0.0124655	8.60578e-06
		rs3860225	A	G	0.083936	NA	0.0167936	5.4968e-07
		rs4493272	T	C	-0.0604992	NA	0.0118027	3.02315e-07
		rs4685827	T	C	-0.0679529	NA	0.0145407	2.77192e-06
		rs7252711	G	A	0.0740876	NA	0.0161926	5.56583e-06
		rs7975087	C	A	-0.0601448	NA	0.0135454	7.59451e-06
		rs912860	A	G	0.229046	NA	0.0483124	9.29929e-07
		rs9586501	G	A	0.0592681	NA	0.0127329	2.58988e-06
		rs9958960	G	A	-0.0914807	NA	0.0173611	1.06324e-07
	Rhodospirillaceae id.2717	rs1035406	G	A	-0.11354	NA	0.0250863	5.84454e-06
		rs11591293	G	T	0.0743184	NA	0.0158724	2.67147e-06
		rs12977163	G	C	0.0730952	NA	0.0163491	7.62588e-06
		rs13336560	C	T	-0.0701719	NA	0.0158061	9.17339e-06
		rs1549633	A	C	0.0999312	NA	0.0218634	4.70392e-06
		rs1923415	A	G	-0.0999238	NA	0.0227326	9.63696e-06
		rs3754624	C	T	0.0971389	NA	0.0200064	1.71479e-06
		rs4278423	T	C	0.107529	NA	0.0235725	3.12018e-06
		rs4822789	G	C	0.0734321	NA	0.0160521	7.00519e-06
		rs55876211	C	T	-0.0911851	NA	0.0196395	2.86682e-06
		rs61933850	G	A	0.164808	NA	0.0360647	7.22587e-06
		rs6679026	T	C	0.111984	NA	0.0251088	9.94672e-06
		rs7001029	C	T	0.117366	NA	0.0261324	5.34749e-06
		rs72714493	A	G	0.0816858	NA	0.0180791	7.3492e-06
		rs74354280	C	T	-0.0911896	NA	0.0204907	6.67298e-06
		rs76784716	A	G	0.136049	NA	0.0285767	1.48988e-06
		rs9813022	A	G	-0.0842444	NA	0.0163583	2.53122e-07
	Rikenellaceae id.967	rs10217435	C	T	-0.0883756	NA	0.0197506	6.50759e-06
		rs10832801	A	C	-0.0534763	NA	0.0122666	7.50412e-06
		rs1939881	G	A	-0.105589	NA	0.0206213	5.64378e-07
		rs2447496	A	G	0.0549203	NA	0.0121904	6.08611e-06
		rs2833282	G	A	0.0711137	NA	0.0156966	4.31102e-06
		rs35909684	A	C	-0.0850181	NA	0.0191539	7.09823e-06
		rs36021379	A	G	-0.0656005	NA	0.0144903	7.19515e-06
		rs4264350	T	C	-0.0526393	NA	0.0108555	1.34831e-06
		rs4783173	G	C	-0.0481514	NA	0.0110006	7.06415e-06
		rs59663348	G	A	0.0570915	NA	0.0125048	6.12238e-06
		rs62532512	A	C	0.0504257	NA	0.0107399	2.76427e-06
		rs67281112	G	C	0.0635814	NA	0.0137451	3.63471e-06
		rs6744030	C	T	0.0696747	NA	0.0157103	9.31515e-06
		rs67705352	T	G	-0.0549688	NA	0.0110534	6.57552e-07
		rs6837275	A	G	0.0570355	NA	0.011887	1.447e-06
		rs7242694	C	T	-0.0618674	NA	0.0134882	5.80711e-06
		rs74474130	T	G	0.137747	NA	0.0295688	3.61377e-06
		rs77885767	C	T	-0.156209	NA	0.0336482	2.84695e-06
		rs9389714	C	T	-0.0636841	NA	0.0143416	8.79063e-06
		rs9578457	G	A	-0.141478	NA	0.0315848	3.99448e-06
		rs9603208	G	T	0.0821173	NA	0.0159596	1.91801e-07
	Ruminococcaceae id.2050	rs10093275	T	C	-0.0534595	NA	0.011677	5.35229e-06
		rs10166469	C	T	0.053336	NA	0.0120209	8.52158e-06
		rs1158100	G	A	0.0490539	NA	0.0109865	8.60855e-06
		rs1612733	T	C	0.108708	NA	0.0238006	4.22435e-06
		rs17376049	T	C	0.0848534	NA	0.0172114	7.29625e-07
		rs2113833	C	T	-0.169146	NA	0.0355009	1.14464e-06
		rs2426816	T	A	-0.0480152	NA	0.0106011	6.04463e-06
		rs3009418	A	C	-0.0927607	NA	0.0210123	8.6902e-06
		rs499272	G	C	0.0706431	NA	0.016046	9.29351e-06
		rs55793120	T	C	0.13822	NA	0.0266152	1.44338e-07
		rs56199908	T	C	-0.199327	NA	0.0410444	1.66414e-06
		rs76724913	T	G	0.0901053	NA	0.0203104	9.60484e-06
	Streptococcaceae id.1850	rs10028567	C	T	-0.0934027	NA	0.0190343	3.72495e-06
		rs11110281	T	C	-0.130554	NA	0.0225943	1.40136e-08
		rs16950051	A	G	0.107008	NA	0.0236973	5.33814e-06
		rs2370083	G	T	-0.0842751	NA	0.0184509	4.25667e-06
		rs2952251	G	A	0.0639298	NA	0.0126525	3.72237e-07
		rs35344081	G	A	0.0609349	NA	0.0129703	2.63846e-06
		rs395407	C	G	0.0826855	NA	0.0172536	1.32559e-06
		rs4968759	A	G	-0.0544035	NA	0.0111271	8.91887e-07
		rs57646748	G	A	-0.088021	NA	0.019876	7.88352e-06
		rs6563952	C	G	-0.0801931	NA	0.0178576	8.70583e-06
		rs6806351	T	C	-0.0619209	NA	0.0135744	6.93793e-06
		rs72739637	A	G	0.0927983	NA	0.0192021	1.82163e-06
		rs76717940	T	A	0.150606	NA	0.0334079	3.08937e-06
		rs77968078	G	A	-0.0993013	NA	0.0224788	7.93341e-06
		rs7916711	A	G	0.0959639	NA	0.021545	6.32732e-06
		rs957755	T	G	-0.0642449	NA	0.0142702	7.41515e-06
		rs9903102	C	A	-0.0693015	NA	0.0154096	4.91802e-06
	Veillonellaceae id.2172	rs111810795	C	T	-0.0867108	NA	0.0180573	1.72926e-06
		rs114889439	A	G	-0.253809	NA	0.0539169	6.19028e-06
		rs11700976	C	A	0.0503337	NA	0.0113763	9.2538e-06
		rs12186441	G	A	0.208096	NA	0.0453999	4.52856e-06
		rs12668619	A	G	0.055301	NA	0.0117654	2.57365e-06
		rs12741784	C	T	-0.0621452	NA	0.0119266	1.28493e-07
		rs1442060	A	G	0.0514024	NA	0.0112125	4.50671e-06
		rs1447205	C	G	0.0520689	NA	0.0115656	7.34903e-06
		rs1693340	T	C	0.0818934	NA	0.018245	9.25273e-06
		rs2175069	G	A	0.0526752	NA	0.0114886	4.63554e-06
		rs2561116	T	G	-0.083617	NA	0.0187159	7.88515e-06
		rs2585520	G	T	-0.0904972	NA	0.0200428	5.26926e-06
		rs4263802	A	G	-0.050942	NA	0.0114921	7.45006e-06
		rs4461038	G	A	0.0554965	NA	0.0119467	3.73474e-06
		rs4797169	T	C	0.0587799	NA	0.0128297	4.49345e-06
		rs61264131	A	C	0.202367	NA	0.0464388	6.74544e-06
		rs6692542	G	A	-0.0534397	NA	0.0118254	8.67981e-06
		rs6909981	C	T	-0.0638696	NA	0.0141765	5.47621e-06
		rs75768969	C	G	-0.0703773	NA	0.0156855	7.19234e-06
		rs79535861	A	C	0.100666	NA	0.0207016	1.57688e-06
		rs9345168	A	C	-0.0509102	NA	0.0113253	8.48887e-06
	Verrucomicrobiaceae id.4036	rs11184341	C	G	-0.0655301	NA	0.014223	4.13847e-06
		rs111862613	T	C	0.0907065	NA	0.0196746	3.7313e-06
		rs117107102	A	G	0.204683	NA	0.0431572	2.91823e-06
		rs11729256	T	C	0.0749798	NA	0.0150177	6.73085e-07
		rs12908520	G	A	0.0619104	NA	0.0130946	2.15139e-06
		rs2602429	T	C	-0.0745516	NA	0.0156195	2.69942e-06
		rs4242783	A	G	-0.0687992	NA	0.0147694	2.75442e-06
		rs4936098	G	A	-0.0648691	NA	0.0135928	1.1293e-06
		rs61779207	G	A	-0.0758811	NA	0.0167762	6.63025e-06
		rs74542928	T	C	0.112124	NA	0.0236422	1.64611e-06
		rs9349825	A	G	-0.0704354	NA	0.0147128	2.51287e-06
		rs941682	G	A	-0.0631526	NA	0.0143767	9.5812e-06
	Victivallaceae id.2255	rs11671100	A	C	-0.160034	NA	0.0349472	4.08037e-06
		rs11764871	G	T	0.127099	NA	0.025656	7.4929e-07
		rs2546105	T	A	-0.126643	NA	0.0257111	1.02501e-06
		rs2944282	T	C	-0.124197	NA	0.0257026	1.56603e-06
		rs34962571	A	C	-0.186945	NA	0.0418412	6.24827e-06
		rs4396289	C	T	-0.152918	NA	0.0288525	1.53784e-07
		rs61702987	T	C	0.145501	NA	0.0300007	3.07921e-06
		rs62570196	C	T	-0.246101	NA	0.0483077	2.69855e-07
		rs6545794	A	G	-0.197786	NA	0.0410495	5.97008e-07
		rs67832247	C	T	-0.123489	NA	0.0266695	3.23802e-06
		rs7077363	G	A	0.148942	NA	0.0318366	2.83374e-06
		rs7314815	G	A	0.101088	NA	0.0225594	6.40088e-06
		rs7627405	C	T	-0.134158	NA	0.0301427	8.19426e-06
		rs7860510	G	C	0.164855	NA	0.0375128	9.60086e-06
Genus	Actinomyces id.423	rs10787984	G	C	0.094316	NA	0.0213513	9.62299e-06
		rs2715439	T	C	-0.0746684	NA	0.0164822	6.27004e-06
		rs34583783	G	T	0.126596	NA	0.0268461	4.48528e-06
		rs35011108	A	G	0.232634	NA	0.0512044	6.33826e-06
		rs4073240	G	A	0.0749687	NA	0.0167368	7.94273e-06
		rs4146653	G	A	0.0985224	NA	0.0214182	4.49645e-06
		rs71315246	A	G	-0.0969809	NA	0.021925	9.82969e-06
		rs7915461	C	T	-0.18776	NA	0.0401636	5.91984e-06
	Adlercreutzia id.812	rs1046175	G	C	-0.112758	NA	0.0255994	6.35887e-06
		rs11604400	C	T	-0.102524	NA	0.0234834	9.74473e-06
		rs12522517	A	T	-0.104884	NA	0.0234695	4.41255e-06
		rs13231526	C	A	0.143237	NA	0.0311654	4.8136e-06
		rs2147798	G	C	-0.0922959	NA	0.0192121	1.39878e-06
		rs2717140	C	T	-0.119225	NA	0.0251081	2.04593e-06
		rs55719207	G	A	-0.0699243	NA	0.0158036	9.60506e-06
		rs6664405	T	C	-0.0953084	NA	0.0210752	5.2342e-06
		rs7680684	T	C	0.083381	NA	0.0168901	9.769e-07
		rs80078995	A	T	-0.11324	NA	0.0232586	1.57358e-06
		rs9490822	C	T	-0.0734512	NA	0.0155789	2.54419e-06
		rs9915817	C	T	-0.0749219	NA	0.016833	8.21675e-06
	Akkermansia id.4037	rs11184341	C	G	-0.0655855	NA	0.0142236	4.0635e-06
		rs111862613	T	C	0.0911199	NA	0.0196748	3.39234e-06
		rs117107102	A	G	0.204406	NA	0.0431629	3.01141e-06
		rs11729256	T	C	0.0750473	NA	0.0150184	6.58385e-07
		rs12908520	G	A	0.061772	NA	0.0130954	2.2648e-06
		rs2602429	T	C	-0.0745352	NA	0.0156201	2.71569e-06
		rs4242783	A	G	-0.0685454	NA	0.0147701	2.99799e-06
		rs4936098	G	A	-0.0649225	NA	0.0135934	1.1036e-06
		rs61779207	G	A	-0.0760539	NA	0.0167769	6.32121e-06
		rs74542928	T	C	0.112623	NA	0.0236434	1.4802e-06
		rs9349825	A	G	-0.0703407	NA	0.0147133	2.59884e-06
		rs941682	G	A	-0.0632957	NA	0.0143777	9.17128e-06
	Alistipes id.968	rs1107244	G	A	0.0758558	NA	0.0171182	3.59062e-06
		rs11769002	G	A	-0.0528793	NA	0.0109389	1.44961e-06
		rs11958296	A	G	-0.0981222	NA	0.0218272	9.29566e-06
		rs12990744	C	T	-0.0776618	NA	0.0172986	8.20729e-06
		rs1689282	A	C	-0.0520061	NA	0.0113942	5.27582e-06
		rs2290844	C	T	0.0813969	NA	0.0191632	9.10144e-06
		rs2450745	A	C	-0.080524	NA	0.0184702	7.11836e-06
		rs2875322	C	T	0.0580945	NA	0.0131432	8.77708e-06
		rs34417064	A	G	-0.048202	NA	0.0106868	7.00745e-06
		rs4810359	A	G	-0.0652428	NA	0.0146155	7.4967e-06
		rs62576416	T	C	0.0492647	NA	0.0109733	7.50361e-06
		rs67281112	G	C	0.0634575	NA	0.0137846	3.9158e-06
		rs67705352	T	G	-0.0532404	NA	0.0110864	1.65124e-06
		rs7129639	A	C	0.0524955	NA	0.0109584	1.78423e-06
		rs8130320	A	G	-0.049002	NA	0.010717	4.83615e-06
	Allisonella id.2174	rs1901739	G	T	-0.115769	NA	0.0248626	3.58798e-06
		rs35110698	T	C	-0.146322	NA	0.0320852	5.72321e-06
		rs35778461	C	T	0.146679	NA	0.0297186	1.20629e-06
		rs594561	T	C	-0.112231	NA	0.0251681	9.41109e-06
		rs602075	G	A	-0.168974	NA	0.0296976	3.56574e-08
		rs6742198	A	G	-0.149152	NA	0.0316484	3.34511e-06
		rs685403	G	C	-0.175203	NA	0.0404474	4.88394e-06
		rs76904847	G	A	0.148523	NA	0.0334857	6.08751e-06
		rs7898615	T	G	0.167966	NA	0.0373586	8.87279e-06
	Alloprevotella id.961	rs12675596	G	T	0.145669	NA	0.0290678	9.63718e-07
		rs17380632	A	T	0.125564	NA	0.0280409	9.27129e-06
		rs2154444	G	T	-0.138234	NA	0.0308961	8.36758e-06
		rs34619204	G	A	-0.156037	NA	0.0344392	8.84199e-06
		rs4364940	A	G	0.126418	NA	0.0282207	8.58361e-06
		rs4680035	G	A	0.119599	NA	0.0259446	4.99057e-06
		rs58212166	A	G	-0.161506	NA	0.0359102	7.93615e-06
	Anaerofilum id.2053	rs10794359	C	T	0.0953524	NA	0.02006	2.23496e-06
		rs1563175	A	C	0.0923834	NA	0.0202157	5.53847e-06
		rs17012738	T	G	0.0903417	NA	0.0200239	7.24169e-06
		rs17096874	C	T	-0.126337	NA	0.0268919	2.86029e-06
		rs17105491	G	C	-0.193107	NA	0.0411187	1.56819e-06
		rs356049	G	A	0.132603	NA	0.0289802	6.55843e-06
		rs4244069	A	G	0.146775	NA	0.0326594	9.81206e-06
		rs4506496	A	G	-0.10309	NA	0.0212861	1.48659e-06
		rs712981	A	C	0.10076	NA	0.0202902	6.83109e-07
		rs79598899	C	T	0.182586	NA	0.0357284	3.74731e-07
		rs816292	T	C	-0.113003	NA	0.02204	2.6404e-07
		rs9299345	T	C	-0.1364	NA	0.0302372	8.04304e-06
	Anaerostipes id.1991	rs10502061	A	G	0.0835752	NA	0.0192017	7.93542e-06
		rs13376554	A	T	0.197389	NA	0.0458642	7.72058e-06
		rs2014785	T	C	0.0515687	NA	0.0112199	4.68058e-06
		rs2396460	C	T	0.0512653	NA	0.0109555	2.91092e-06
		rs2804244	G	A	0.053089	NA	0.0110983	2.04052e-06
		rs3900776	G	A	-0.110013	NA	0.0236302	2.74764e-06
		rs60983350	G	A	-0.0539901	NA	0.0116575	4.42059e-06
		rs62157625	T	C	0.088573	NA	0.0185548	1.44907e-06
		rs62215703	G	A	0.0644965	NA	0.0136702	1.9777e-06
		rs6474958	G	A	0.0500065	NA	0.0112001	6.74481e-06
		rs6726833	C	A	-0.0877497	NA	0.0189408	3.32216e-06
		rs6854026	C	T	0.0508482	NA	0.0109075	3.1958e-06
		rs7193624	T	C	-0.0750642	NA	0.0150723	5.35476e-07
		rs7823228	C	G	0.0621085	NA	0.0136614	5.84198e-06
		rs78735375	A	C	-0.137429	NA	0.0305304	5.33384e-06
	Anaerotruncus id.2054	rs10150232	A	G	0.0567088	NA	0.0124877	6.67667e-06
		rs11018566	A	G	-0.156465	NA	0.0366032	6.13705e-06
		rs115414803	A	C	-0.144356	NA	0.0317524	6.83471e-06
		rs12056802	C	G	0.0774194	NA	0.0177178	6.12675e-06
		rs1272208	T	G	0.0611743	NA	0.0129831	4.27986e-06
		rs1431492	C	T	-0.0654996	NA	0.0146188	7.35563e-06
		rs17734739	T	C	0.0660052	NA	0.014908	7.4278e-06
		rs2704155	T	A	-0.106235	NA	0.0234815	5.41826e-06
		rs34449434	A	C	-0.0497004	NA	0.0113402	9.85054e-06
		rs4669806	G	T	0.0576389	NA	0.0122994	2.42058e-06
		rs6494922	A	G	0.0903106	NA	0.0202257	6.62369e-06
		rs6563550	T	C	0.0877135	NA	0.0176745	2.34515e-07
		rs7155595	C	A	0.0539336	NA	0.0118903	7.54988e-06
		rs7675045	A	T	-0.0497815	NA	0.0110573	6.91879e-06
		rs8005030	C	T	0.0554447	NA	0.0117854	2.28297e-06
		rs9347879	T	C	0.050618	NA	0.011049	4.22328e-06
	Bacteroides id.918	rs13207588	A	G	-0.059205	NA	0.0131195	7.48497e-06
		rs1340391	T	C	-0.0592004	NA	0.0132244	6.73008e-06
		rs17619981	T	G	0.0880978	NA	0.0187002	2.68683e-06
		rs2023437	T	C	-0.0782325	NA	0.0167634	5.01822e-06
		rs2366421	T	A	-0.0528153	NA	0.0117124	7.64945e-06
		rs495004	C	G	-0.0607475	NA	0.0129865	3.4209e-06
		rs66474973	G	T	0.0812515	NA	0.0164479	6.80973e-07
		rs66710942	T	C	-0.0488038	NA	0.0107412	5.8626e-06
		rs6795673	C	T	0.0538565	NA	0.0105251	3.37909e-07
		rs9507307	C	T	0.0604456	NA	0.0129128	2.12711e-06
	Barnesiella id.944	rs11155559	T	C	0.0956023	NA	0.0212961	8.91908e-06
		rs113258194	A	G	0.098992	NA	0.0214121	7.31122e-06
		rs12909713	C	T	-0.0550716	NA	0.0120039	4.94527e-06
		rs13242616	C	T	0.0583747	NA	0.0123176	2.29018e-06
		rs199035	G	A	0.0559495	NA	0.0119716	3.00296e-06
		rs2057922	C	G	-0.0915241	NA	0.0194623	3.82631e-06
		rs2276875	A	G	-0.0697176	NA	0.0139537	4.65029e-07
		rs2428166	G	A	-0.165859	NA	0.0337309	8.50883e-07
		rs28418786	C	G	-0.0791324	NA	0.0174957	6.47635e-06
		rs28479800	A	T	-0.09152	NA	0.0210002	7.93414e-06
		rs35177866	A	G	0.0917125	NA	0.0190133	2.94761e-06
		rs60316894	C	T	-0.121478	NA	0.025184	1.19064e-06
		rs62251337	G	A	0.0690763	NA	0.0149374	4.2416e-06
		rs72684847	T	C	-0.114369	NA	0.0253873	6.76176e-06
		rs76181748	C	T	-0.0778559	NA	0.017164	6.77657e-06
		rs77455852	T	G	-0.0891491	NA	0.0195601	3.16352e-06
		rs79795328	A	G	-0.0818645	NA	0.0176441	4.23302e-06
	Bifidobacterium id.436	rs10841473	G	C	-0.0624207	NA	0.0129438	1.6452e-06
		rs12022129	A	G	-0.0619356	NA	0.0138937	7.9965e-06
		rs2491158	A	G	-0.0712624	NA	0.015983	8.04711e-06
		rs2686790	C	T	-0.070741	NA	0.0157926	7.49894e-06
		rs4567981	T	A	0.0562084	NA	0.0117923	1.92832e-06
		rs4957061	T	C	0.0534239	NA	0.0117431	5.77936e-06
		rs540489	T	G	-0.0637641	NA	0.0138746	5.19457e-06
		rs55888705	A	G	0.0546319	NA	0.0121139	6.67022e-06
		rs5746486	T	C	-0.0536216	NA	0.0120801	8.99953e-06
		rs62181700	G	A	-0.0624643	NA	0.0131205	2.17245e-06
		rs7322849	T	C	0.112428	NA	0.0201813	1.08368e-08
		rs73797465	T	G	-0.0953566	NA	0.0209236	4.38157e-06
		rs75344046	C	T	0.232354	NA	0.0505979	4.86351e-06
		rs76671854	C	G	-0.0846055	NA	0.0184003	3.95667e-06
		rs857444	C	T	0.0558234	NA	0.0121219	3.571e-06
	Bilophila id.3170	rs11069458	C	T	0.0680947	NA	0.015503	7.71543e-06
		rs116261629	G	C	0.128112	NA	0.0261358	8.62323e-07
		rs1241171	G	A	-0.0692654	NA	0.0150148	4.24033e-06
		rs1571225	T	C	-0.0826826	NA	0.0170621	1.1229e-06
		rs1917709	A	T	0.118509	NA	0.026742	7.36953e-06
		rs1969927	A	G	-0.0564589	NA	0.0126935	9.07215e-06
		rs2713349	T	A	-0.0617228	NA	0.0140174	8.63257e-06
		rs2728491	T	G	0.0627416	NA	0.0139456	6.33257e-06
		rs3827020	C	T	0.0766479	NA	0.0160642	1.78875e-06
		rs4798126	G	A	0.073288	NA	0.016799	7.14661e-06
		rs542415	T	C	-0.0613623	NA	0.0133436	4.70945e-06
		rs60178956	G	A	-0.0624818	NA	0.0141485	8.0562e-06
		rs6793291	A	C	-0.112729	NA	0.0241633	3.11322e-06
		rs72676854	T	C	0.123209	NA	0.026882	5.62264e-06
		rs7802841	A	C	-0.0670097	NA	0.0137701	1.76954e-06
		rs8013541	A	T	-0.0571991	NA	0.0125673	5.47533e-06
		rs9899990	A	G	-0.102702	NA	0.0233878	9.06692e-06
	Blautia id.1992	rs2788271	G	T	0.0575596	NA	0.0133492	7.16391e-06
	Butyricicoccus id.2055	rs10084203	G	A	-0.0549699	NA	0.0123563	8.58638e-06
		rs12034718	G	A	-0.0701199	NA	0.0158213	9.57679e-06
		rs12585793	T	C	-0.262206	NA	0.0564729	5.79189e-06
		rs2017189	T	G	0.0506956	NA	0.011024	3.87258e-06
		rs4962426	T	G	-0.0614216	NA	0.0135979	7.38482e-06
		rs56221232	T	C	0.0828027	NA	0.0167401	7.61939e-07
		rs62478070	T	G	0.224039	NA	0.0494959	5.93772e-06
		rs7322368	C	T	-0.0815733	NA	0.0183167	5.51785e-06
		rs75238760	T	A	0.0619423	NA	0.0139942	6.79704e-06
	Butyricimonas id.945	rs11228830	A	G	0.135265	NA	0.0298411	6.55164e-06
		rs113054641	G	A	-0.144881	NA	0.0274574	1.73696e-07
		rs12304031	G	A	-0.0862781	NA	0.0196846	6.7007e-06
		rs12458763	A	C	0.122037	NA	0.0269587	6.36649e-06
		rs1862649	G	A	0.113124	NA	0.0248176	4.76255e-06
		rs2114713	G	T	0.062721	NA	0.0138998	6.87717e-06
		rs2642760	G	C	0.0713357	NA	0.0145396	8.58084e-07
		rs270727	G	C	-0.0694173	NA	0.0150795	5.38158e-06
		rs326049	C	G	0.0759694	NA	0.0167617	8.18653e-06
		rs62130338	A	G	0.0732608	NA	0.0158324	3.89807e-06
		rs62390301	T	C	-0.0872983	NA	0.0174893	7.41908e-07
		rs7083431	A	C	0.0703539	NA	0.0144439	8.85462e-07
		rs71428626	G	T	-0.133188	NA	0.0289905	4.80408e-06
		rs72814525	A	G	0.0664154	NA	0.0149766	8.24594e-06
		rs782080	A	T	-0.0653488	NA	0.0137974	2.23398e-06
		rs78453362	A	G	-0.14948	NA	0.0327073	4.05807e-06
		rs9657374	C	T	0.0680719	NA	0.0148172	4.5036e-06
	Butyrivibrio id.1993	rs1007475	G	T	0.118065	NA	0.0261271	7.92319e-06
		rs11761679	T	C	0.154775	NA	0.0321539	2.20232e-06
		rs142855850	A	G	0.205013	NA	0.0457138	6.85536e-06
		rs16934069	T	C	-0.133784	NA	0.0299444	8.85911e-06
		rs16941336	C	T	0.127488	NA	0.0267936	1.53183e-06
		rs17163238	G	A	0.140987	NA	0.0309117	5.51201e-06
		rs4537857	T	C	-0.12459	NA	0.0260992	1.80194e-06
		rs486484	A	G	-0.108349	NA	0.0240008	6.61089e-06
		rs4928024	G	A	0.17471	NA	0.0389333	8.18634e-06
		rs72723662	C	T	0.224078	NA	0.0449336	7.86249e-07
		rs7412979	C	G	0.186779	NA	0.0389112	1.70565e-06
		rs74622183	A	G	-0.201027	NA	0.0428204	2.45748e-06
		rs77356209	T	C	0.216874	NA	0.0483299	6.66423e-06
		rs7752361	G	A	0.11923	NA	0.0239975	7.69113e-07
		rs7763512	A	G	-0.119846	NA	0.0253367	3.10656e-06
		rs9349693	G	A	-0.117973	NA	0.0259861	5.54958e-06
	Candidatus Soleaferrea id.11350	rs10090365	G	A	0.0834413	NA	0.0180989	4.17311e-06
		rs10108780	A	G	-0.092834	NA	0.0199807	3.64083e-06
		rs10809135	C	T	-0.0834858	NA	0.0182426	5.4718e-06
		rs11153159	G	C	-0.12805	NA	0.0285446	4.4152e-06
		rs12500231	T	A	-0.0813853	NA	0.0182696	7.67644e-06
		rs2193878	T	A	0.228255	NA	0.0509241	9.4554e-06
		rs36155147	T	C	-0.104966	NA	0.0240995	5.4114e-06
		rs4294381	C	T	-0.112197	NA	0.023186	1.36848e-06
		rs4678258	T	C	0.0986136	NA	0.0215646	5.53184e-06
		rs6489992	A	G	-0.0840437	NA	0.0187031	7.88787e-06
		rs6494306	A	G	-0.0969304	NA	0.0214221	5.80056e-06
		rs6881988	C	G	0.0819131	NA	0.018185	9.2289e-06
		rs7400877	C	T	0.0951085	NA	0.0212799	9.29458e-06
		rs830151	A	G	-0.194561	NA	0.0347932	4.25608e-08
		rs9973954	G	A	-0.0892075	NA	0.0195401	5.94799e-06
	Catenibacterium id.2153	rs12404911	C	T	0.140717	NA	0.0304142	2.79892e-06
		rs212393	A	G	0.135254	NA	0.0286209	3.62485e-06
		rs73128290	A	G	0.129726	NA	0.0284563	4.29368e-06
		rs77285108	G	A	-0.161826	NA	0.0353447	3.62677e-06
		rs7742829	C	T	0.11411	NA	0.0251099	5.60725e-06
	Christensenellaceae R 7group id.11283	rs10461257	A	G	-0.0551969	NA	0.0122069	6.50744e-06
		rs17081797	A	G	-0.0904325	NA	0.0204253	3.34033e-06
		rs60954665	T	G	0.049815	NA	0.0110787	7.13181e-06
		rs62132810	A	G	-0.0828853	NA	0.0179623	5.66709e-06
		rs62190261	A	C	0.0958394	NA	0.0214723	8.74017e-06
		rs62467127	C	T	0.114108	NA	0.0251983	3.25364e-06
		rs73952017	C	T	-0.0862164	NA	0.0194354	8.45766e-06
		rs78521377	C	T	0.124992	NA	0.0274797	5.60673e-06
		rs79150079	C	A	0.121547	NA	0.0270977	9.41803e-06
		rs892686	A	G	0.0514099	NA	0.011136	3.96862e-06
		rs999354	T	A	0.0580248	NA	0.0117185	7.00697e-07
	Clostridium innocuum group id.14397	rs10074000	T	C	-0.102648	NA	0.0227508	6.99939e-06
		rs10506058	A	G	0.0997048	NA	0.0221926	8.92442e-06
		rs1942371	G	A	-0.157938	NA	0.034187	4.0634e-06
		rs1948423	T	A	-0.108859	NA	0.023425	3.49406e-06
		rs40656	C	T	0.142664	NA	0.0311021	8.61529e-06
		rs4869133	G	A	-0.180591	NA	0.0409505	7.24453e-06
		rs61267978	T	C	0.14708	NA	0.0320875	5.58509e-06
		rs6577484	G	A	0.160425	NA	0.0360857	8.40601e-06
		rs6890185	C	T	-0.113424	NA	0.0233137	1.12243e-06
		rs71564433	T	A	-0.126746	NA	0.0274657	7.8001e-06
		rs77845139	A	G	-0.114993	NA	0.0257186	8.40621e-06
	Clostridium sensustricto1 id.1873	rs11264403	G	A	-0.139061	NA	0.0334454	7.7555e-06
		rs115807074	A	G	-0.22736	NA	0.0492575	4.31688e-06
		rs11586026	A	T	0.110967	NA	0.0250498	8.84993e-06
		rs116847295	C	T	0.110021	NA	0.0246032	4.58121e-06
		rs12341505	G	A	0.0810718	NA	0.0180121	4.8217e-06
		rs12490337	C	G	-0.0616879	NA	0.0137581	7.49463e-06
		rs2795528	G	A	-0.184315	NA	0.0392204	2.72038e-06
		rs2817172	C	T	0.058139	NA	0.0124492	2.76656e-06
		rs550843	T	C	-0.0783246	NA	0.0169209	2.05069e-06
	Collinsella id.815	rs10890671	C	T	0.0537401	NA	0.0118848	6.52139e-06
		rs11597285	G	T	-0.0537947	NA	0.0120548	9.37605e-06
		rs12921100	T	A	-0.0563759	NA	0.0127019	8.22565e-06
		rs1496626	T	C	-0.0722307	NA	0.01616	6.78172e-06
		rs149807560	C	A	-0.104264	NA	0.0235841	7.09872e-06
		rs2103510	G	A	0.0786551	NA	0.0168217	2.42477e-06
		rs2671662	G	C	0.0567751	NA	0.011945	2.22039e-06
		rs59414781	C	G	0.0668866	NA	0.0149773	9.14724e-06
		rs62448871	C	A	-0.0540309	NA	0.0120324	6.7825e-06
		rs73052258	G	A	0.0930178	NA	0.0202658	1.71581e-06
		rs75672793	A	G	-0.108908	NA	0.0240522	6.1355e-06
		rs9541268	C	A	0.09597	NA	0.0197312	8.79427e-07
	Coprobacter id.949	rs11532348	C	T	-0.103931	NA	0.0226826	5.71189e-06
		rs12684609	T	C	0.100827	NA	0.0220366	6.10183e-06
		rs12996055	A	C	0.0921817	NA	0.0209405	8.07644e-06
		rs143662916	C	T	0.253264	NA	0.0540141	3.07249e-06
		rs189356	G	A	0.0781125	NA	0.0171916	6.26297e-06
		rs213863	T	C	0.0887412	NA	0.0188377	2.34882e-06
		rs28402691	T	C	0.110695	NA	0.0251199	9.55675e-06
		rs305411	A	G	0.129218	NA	0.0264518	1.00907e-06
		rs3828477	G	T	-0.0912179	NA	0.019569	2.88975e-06
		rs5011652	C	G	-0.0899597	NA	0.020001	5.51049e-06
		rs55672356	T	A	-0.193354	NA	0.0413815	2.73691e-06
		rs72821405	T	C	-0.147365	NA	0.0319978	4.75762e-06
		rs74919520	G	A	0.125703	NA	0.0276296	5.76328e-06
		rs76001613	C	G	0.21591	NA	0.0493019	9.12599e-06
	Coprococcus1 id.11301	rs1010560	C	A	0.0580232	NA	0.0122722	1.95916e-06
		rs12794898	G	T	0.0903299	NA	0.0197212	4.9153e-06
		rs12886051	G	C	-0.0521782	NA	0.0118051	8.00774e-06
		rs1519491	T	C	0.0499197	NA	0.0113558	8.95282e-06
		rs1576241	A	G	-0.0510343	NA	0.0109535	3.32859e-06
		rs2907920	G	A	-0.0561173	NA	0.0126824	7.65332e-06
		rs4277593	G	A	-0.0585649	NA	0.0109914	1.1397e-07
		rs56405618	A	G	-0.08963	NA	0.0186508	1.57195e-06
		rs73031725	T	C	0.167591	NA	0.0355224	1.97916e-06
		rs73167075	T	C	0.0573137	NA	0.0127573	8.5686e-06
		rs74101919	T	C	-0.0718988	NA	0.0144651	1.0329e-06
		rs7784490	G	C	0.0518543	NA	0.0113136	4.55229e-06
		rs946513	T	C	-0.205899	NA	0.0460018	8.61847e-06
	Coprococcus2 id.11302	rs10070053	A	G	0.0594312	NA	0.0135375	7.64874e-06
		rs12634070	T	C	0.0736486	NA	0.0164921	9.95108e-06
		rs1958519	T	A	0.0665288	NA	0.0138558	1.57692e-06
		rs2482516	C	T	0.0754415	NA	0.0164619	4.72335e-06
		rs35890118	A	G	-0.066536	NA	0.0147661	8.25962e-06
		rs59936925	A	T	0.117085	NA	0.0233995	9.3754e-07
		rs61823518	A	C	-0.0955381	NA	0.0215724	6.68252e-06
		rs6677933	C	T	-0.0804405	NA	0.0164216	1.185e-06
		rs72680320	T	C	-0.0649382	NA	0.013919	2.27117e-06
		rs9426473	A	G	0.0727361	NA	0.0161662	6.30681e-06
	Coprococcus3 id.11303	rs10810043	G	A	-0.0515518	NA	0.0115923	9.27428e-06
		rs11077359	C	T	0.0645443	NA	0.0148833	9.63607e-06
		rs11080344	C	T	0.0516921	NA	0.0113054	4.78696e-06
		rs13247359	G	A	0.051211	NA	0.0113031	7.32605e-06
		rs13394391	C	T	-0.0709302	NA	0.0150918	2.20318e-06
		rs178271	C	T	-0.145257	NA	0.0294239	7.81088e-07
		rs4575475	A	G	-0.0619514	NA	0.0137787	7.04288e-06
		rs62481985	G	C	-0.0582385	NA	0.0115052	4.17561e-07
		rs7521171	A	G	0.0596434	NA	0.0129279	4.32245e-06
		rs8100692	T	C	0.0577411	NA	0.0113476	4.16457e-07
	Defluviitaleaceae UCG011 id.11287	rs112893842	T	C	0.11381	NA	0.0232806	1.44534e-06
		rs1582238	C	T	-0.0805036	NA	0.0167257	1.56776e-06
		rs28696126	T	A	0.106503	NA	0.0238473	6.62811e-06
		rs2892880	G	A	0.0817755	NA	0.0181686	6.82889e-06
		rs4344384	T	G	-0.0715978	NA	0.0156309	4.83237e-06
		rs4677103	A	G	0.0977912	NA	0.0197263	9.59555e-07
		rs55658617	T	C	0.174369	NA	0.0362226	2.15293e-06
		rs72731813	C	T	-0.147383	NA	0.0293796	4.33112e-07
		rs9608282	T	G	0.142939	NA	0.0299793	2.52046e-06
		rs9725395	A	G	-0.13834	NA	0.029554	3.51925e-06
	Desulfovibrio id.3173	rs11160353	A	T	0.0691756	NA	0.0147285	2.70302e-06
		rs12031543	T	C	-0.127185	NA	0.0281887	6.54757e-06
		rs13066142	G	A	0.119141	NA	0.0250891	3.78669e-06
		rs16863365	A	G	0.109402	NA	0.0226964	1.79449e-06
		rs2032031	G	A	0.0654931	NA	0.0148681	9.14282e-06
		rs2456226	A	C	0.0854927	NA	0.0172749	8.5487e-07
		rs2590913	A	G	-0.154496	NA	0.0339396	6.65426e-06
		rs2853179	T	C	-0.0811971	NA	0.0174234	2.42438e-06
		rs4797774	A	G	-0.212582	NA	0.0470044	5.64313e-06
		rs6580353	T	C	0.0770979	NA	0.0169735	4.93856e-06
		rs72647089	T	G	-0.106594	NA	0.0239337	8.29755e-06
	Dialister id.2183	rs10138457	T	C	-0.113054	NA	0.0261933	7.88116e-06
		rs10938938	A	G	0.0773514	NA	0.0170915	7.37055e-06
		rs11071887	T	C	0.0662403	NA	0.0146315	5.91412e-06
		rs11166701	G	A	-0.0655301	NA	0.013186	5.50744e-07
		rs2314294	T	C	0.0865932	NA	0.0193719	8.07904e-06
		rs2435610	A	C	0.0647132	NA	0.0143314	5.93267e-06
		rs4747450	C	A	0.0668509	NA	0.0147685	5.83727e-06
		rs4753063	A	G	0.0596297	NA	0.0130052	4.8568e-06
		rs517089	T	A	0.076227	NA	0.0170411	5.1363e-06
		rs75416973	A	G	0.0727223	NA	0.016451	9.46085e-06
		rs764177	C	A	-0.0601454	NA	0.0135366	9.60771e-06
		rs76680460	G	A	-0.161296	NA	0.0364332	8.19219e-06
	Dorea id.1997	rs11150408	G	T	-0.0488254	NA	0.0109063	7.05781e-06
		rs12216169	T	A	0.0881722	NA	0.0193683	5.33126e-06
		rs12537781	T	C	-0.055544	NA	0.0125223	9.15145e-06
		rs13279148	G	A	0.0715309	NA	0.0150878	2.25284e-06
		rs1899291	T	C	-0.0697217	NA	0.0150285	4.56688e-06
		rs3005511	G	A	-0.0516127	NA	0.0112852	5.28701e-06
		rs345219	G	T	0.0497368	NA	0.0112621	8.80055e-06
		rs3752849	G	A	0.163846	NA	0.036608	7.68051e-06
		rs4793307	C	T	0.0574165	NA	0.0122472	4.00691e-06
		rs62503162	A	G	-0.0974091	NA	0.0194379	7.46603e-07
		rs62583469	T	A	-0.0634136	NA	0.0142227	5.77511e-06
		rs73729431	C	T	-0.13745	NA	0.0299983	3.16738e-06
	Eggerthella id.819	rs112205261	T	C	-0.188618	NA	0.0403613	3.34649e-06
		rs13070736	A	C	-0.121331	NA	0.0272024	7.61921e-06
		rs1784446	A	G	-0.0907728	NA	0.0198096	5.2313e-06
		rs2223081	A	G	-0.102572	NA	0.0221108	3.88893e-06
		rs2240838	G	A	-0.0980582	NA	0.0197653	7.36207e-07
		rs2877457	G	A	-0.093486	NA	0.0210208	9.02714e-06
		rs3851328	G	T	0.107774	NA	0.0236527	4.1759e-06
		rs4985746	A	G	-0.110522	NA	0.0247653	5.71465e-06
		rs6430926	T	C	-0.0879736	NA	0.0197127	8.37124e-06
		rs67490567	T	C	0.108495	NA	0.0245457	8.94211e-06
		rs76663501	C	T	0.175349	NA	0.0378576	4.8257e-06
	Eisenbergiella id.11304	rs11027642	C	T	0.129006	NA	0.0284844	4.9187e-06
		rs11079158	T	C	0.100627	NA	0.022546	7.34852e-06
		rs11938607	C	T	-0.0978125	NA	0.0216636	8.21826e-06
		rs12257723	A	C	-0.0952742	NA	0.0211569	8.85116e-06
		rs12278566	T	A	-0.121065	NA	0.0251658	1.65002e-06
		rs12710729	C	A	0.0893384	NA	0.0199069	9.84419e-06
		rs13258851	A	G	0.137001	NA	0.0302124	7.7464e-06
		rs1508033	A	C	0.091546	NA	0.0195787	3.22887e-06
		rs1553971	T	G	0.120965	NA	0.0263054	5.26842e-06
		rs2683098	T	C	-0.107319	NA	0.022515	2.23748e-06
		rs3812426	A	G	-0.106447	NA	0.0224159	2.71688e-06
		rs4462860	G	A	0.0939071	NA	0.0201104	4.16217e-06
	Enterorhabdus id.820	rs10098492	T	C	0.132323	NA	0.0293688	6.40575e-06
		rs11098863	A	T	0.0966008	NA	0.0162677	3.05647e-09
		rs114731706	T	G	0.182308	NA	0.0382298	2.1734e-06
		rs2051957	C	T	0.0843291	NA	0.0189864	8.89857e-06
		rs3017103	G	A	-0.0980897	NA	0.0208995	2.94042e-06
		rs73331712	T	C	0.26199	NA	0.055123	4.8492e-06
		rs77655283	G	A	0.132988	NA	0.0298306	5.88044e-06
		rs7923280	T	A	-0.0860019	NA	0.0169148	5.23854e-07
		rs9470637	T	A	0.0755513	NA	0.0166263	5.69626e-06
	Erysipelatoclostridium id.11381	rs1434153	G	A	-0.0684526	NA	0.0152443	6.85299e-06
		rs16936671	C	T	-0.0968026	NA	0.0217883	6.0431e-06
		rs17804233	C	T	0.0662914	NA	0.0144203	4.58606e-06
		rs2901723	A	C	-0.0641339	NA	0.0144295	8.79468e-06
		rs340991	A	G	-0.0740482	NA	0.0158891	3.74938e-06
		rs34528142	C	G	-0.0875551	NA	0.0195556	6.12703e-06
		rs3804326	A	G	0.14147	NA	0.0336352	9.85281e-06
		rs45480394	T	G	-0.0687134	NA	0.0151835	7.66161e-06
		rs4697572	A	G	-0.0810636	NA	0.0163308	7.59347e-07
		rs58236560	G	T	-0.111157	NA	0.0234426	2.16118e-06
		rs61806970	C	T	0.142548	NA	0.0320688	9.09411e-06
		rs622418	A	G	-0.0668051	NA	0.0143224	3.68154e-06
		rs6474512	C	A	-0.067015	NA	0.0143201	3.01544e-06
		rs710230	C	T	-0.143381	NA	0.0281514	6.33126e-07
		rs7221249	G	A	-0.0839861	NA	0.0142741	4.30953e-09
		rs9590927	A	G	0.0646003	NA	0.0143479	6.39043e-06
	Erysipelotrichaceae UCG003 id.11384	rs75949021	T	C	-0.169667	NA	0.0374238	3.57511e-06
	Escherichia Shigella id.3504	rs112767262	T	C	0.0732963	NA	0.0163589	8.20635e-06
		rs113127095	A	G	0.151009	NA	0.0323434	3.3335e-06
		rs113513883	A	G	0.172283	NA	0.038041	5.27716e-06
		rs1154904	G	A	0.0613376	NA	0.0130644	3.03753e-06
		rs11706043	T	A	0.075657	NA	0.0164155	5.87273e-06
		rs117092367	A	T	0.117362	NA	0.0264533	9.65028e-06
		rs118526	A	C	0.0594401	NA	0.013598	7.99558e-06
		rs2267739	G	C	0.115505	NA	0.0237628	1.42479e-06
		rs35555519	C	G	0.101976	NA	0.0222883	4.92334e-06
		rs4731451	G	A	-0.0609885	NA	0.0135157	7.47309e-06
		rs57024273	T	C	0.0626172	NA	0.0139919	9.70465e-06
		rs592299	T	C	-0.0592004	NA	0.0129486	4.76925e-06
		rs73208162	A	G	-0.119296	NA	0.024839	2.19392e-06
		rs7502686	G	C	-0.136384	NA	0.0302576	5.90391e-06
	Eubacterium brachy group id.11296	rs112617308	T	C	-0.170873	NA	0.0362844	2.38035e-06
		rs12151423	G	A	-0.101329	NA	0.0227324	9.27043e-06
		rs13139592	T	C	-0.145997	NA	0.0327192	7.96746e-06
		rs1384962	G	A	-0.120888	NA	0.0266264	6.99294e-06
		rs2913110	T	C	-0.105143	NA	0.022942	4.55806e-06
		rs4862235	A	G	-0.104806	NA	0.0225751	3.73147e-06
		rs62348779	T	C	-0.201481	NA	0.043286	3.7812e-06
		rs6591893	A	G	-0.108225	NA	0.0240319	7.34345e-06
		rs720439	G	A	0.111927	NA	0.0251252	7.0283e-06
		rs73199919	T	C	-0.236717	NA	0.0531335	8.1553e-06
		rs9613196	T	A	-0.238718	NA	0.0528561	4.98781e-06
	Eubacterium coprostanoligenes group id.11375	rs1020520	T	G	-0.0590705	NA	0.0132929	8.88976e-06
		rs10444197	A	G	-0.0505823	NA	0.0113455	5.98467e-06
		rs11052069	C	T	-0.0477832	NA	0.0107833	9.37951e-06
		rs115325767	G	C	0.0783322	NA	0.0174719	2.62198e-06
		rs11720857	C	T	0.0630776	NA	0.0144485	9.26254e-06
		rs12906958	C	T	-0.0533159	NA	0.0115935	4.348e-06
		rs17159861	C	T	0.0962228	NA	0.0168388	1.03786e-08
		rs2644213	A	G	-0.0538845	NA	0.0121245	9.85644e-06
		rs4076415	G	T	-0.0515152	NA	0.0110294	1.98976e-06
		rs4717831	T	A	-0.0786783	NA	0.0174038	9.1772e-06
		rs62024432	C	T	-0.0769698	NA	0.0172101	7.50205e-06
		rs6762473	A	C	-0.0521584	NA	0.0112353	4.26108e-06
		rs76898927	G	A	0.123055	NA	0.0266375	4.78983e-06
		rs79895140	T	C	-0.0641017	NA	0.0141153	8.61807e-06
		rs9648214	T	C	-0.0828719	NA	0.016431	2.52029e-07
	Eubacterium eligens group id.14372	rs11730852	A	C	-0.0877679	NA	0.0197674	5.93636e-06
		rs12719051	A	G	0.0916626	NA	0.0208183	7.11771e-06
		rs158115	G	C	0.0915271	NA	0.0190611	9.74182e-06
		rs182318	G	A	-0.0824941	NA	0.0195615	8.39827e-06
		rs2200429	A	G	-0.0888825	NA	0.0198479	5.29724e-06
		rs265534	T	G	-0.0563756	NA	0.0120127	2.26757e-06
		rs56080211	T	C	-0.123093	NA	0.0282743	9.14282e-06
		rs6923695	T	G	0.103268	NA	0.0229525	4.87405e-06
		rs72839198	C	G	0.155659	NA	0.0375612	3.13914e-06
		rs74606150	C	G	-0.196454	NA	0.042565	4.24502e-06
	Eubacterium fissicatena group id.14373	rs10147907	T	G	0.172263	NA	0.039601	8.27237e-06
		rs11818408	G	A	0.10585	NA	0.0237114	8.20012e-06
		rs11876297	T	C	0.131469	NA	0.0281712	2.66557e-06
		rs151257695	A	G	0.20951	NA	0.0454847	3.09678e-06
		rs1768152	C	T	-0.139489	NA	0.0316186	8.70062e-06
		rs2733072	G	A	0.109644	NA	0.0228306	1.49091e-06
		rs3771393	T	C	-0.130842	NA	0.0266671	7.37904e-07
		rs6934739	A	G	0.111463	NA	0.0252788	9.75326e-06
		rs7104872	G	A	0.138612	NA	0.0291906	2.73149e-06
	Eubacterium hallii group id.11338	rs10501370	C	T	-0.115589	NA	0.0252489	5.41914e-06
		rs10798999	C	T	0.0601661	NA	0.0126752	2.60555e-06
		rs10808115	C	A	0.0504747	NA	0.0109922	4.42446e-06
		rs117748144	T	C	-0.126582	NA	0.028712	7.85995e-06
		rs13116360	T	C	0.154124	NA	0.0297185	2.9449e-07
		rs138531890	A	G	0.153138	NA	0.0349456	5.43063e-06
		rs17074066	T	C	-0.0813986	NA	0.0189272	9.3491e-06
		rs17474256	G	A	0.0810805	NA	0.0184573	9.45453e-06
		rs281379	A	G	-0.0499523	NA	0.0112153	9.32803e-06
		rs28584818	A	G	0.126115	NA	0.0268627	4.43231e-06
		rs60254196	G	A	0.0522832	NA	0.0111865	2.69675e-06
		rs630939	C	T	-0.0508914	NA	0.0114352	9.15756e-06
		rs6550770	C	T	0.198087	NA	0.0443545	4.82303e-06
		rs74018587	C	T	0.208943	NA	0.043822	3.70254e-06
		rs78056098	G	T	-0.0507411	NA	0.0113758	8.2882e-06
		rs949971	T	G	-0.0540164	NA	0.0116101	3.29003e-06
	Eubacterium nodatum group id.11297	rs10263623	C	T	0.193496	NA	0.0439023	8.90697e-06
		rs10458299	T	C	-0.187753	NA	0.041969	8.3672e-06
		rs11006576	A	G	-0.110167	NA	0.024593	7.98656e-06
		rs113893692	C	T	-0.185107	NA	0.0403573	5.75705e-06
		rs34297067	A	G	-0.186907	NA	0.0341475	6.59781e-08
		rs61841040	G	T	0.160621	NA	0.0341609	3.56139e-06
		rs6818880	G	A	0.110081	NA	0.0245964	7.82546e-06
		rs77910827	C	T	0.201788	NA	0.0413568	9.05378e-07
		rs7827125	C	T	0.1223	NA	0.0271331	7.17348e-06
		rs7880204	T	C	-0.125454	NA	0.0275303	6.8388e-06
		rs9425984	T	C	-0.130234	NA	0.0292347	7.20676e-06
	Eubacterium oxidoreducens group id.11339	rs12129908	A	C	-0.0893273	NA	0.0198333	5.79522e-06
		rs12423772	G	T	0.14098	NA	0.0295029	2.62924e-06
		rs1425962	C	G	-0.0906104	NA	0.0200612	7.32285e-06
		rs2973294	G	T	0.0923559	NA	0.0195439	2.38836e-06
		rs34561138	G	A	0.216145	NA	0.045992	2.51166e-06
		rs440215	T	C	-0.0932766	NA	0.0195294	1.65406e-06
	Eubacterium rectale group id.14374	rs10248854	C	A	-0.0527827	NA	0.0113464	4.20678e-06
		rs10797540	A	G	0.0503179	NA	0.0108389	3.53387e-06
		rs10892089	C	G	-0.0635522	NA	0.0140072	6.21828e-06
		rs117151453	G	C	-0.113141	NA	0.0243541	1.84434e-06
		rs143694765	T	C	0.0870025	NA	0.019779	9.75371e-06
		rs16960159	C	G	-0.156596	NA	0.0336234	4.10129e-06
		rs2884897	A	G	-0.129364	NA	0.0289021	6.44421e-06
		rs314726	T	C	0.0528824	NA	0.0109486	1.37965e-06
		rs35398954	A	G	-0.0901402	NA	0.0174602	5.39946e-07
		rs3980709	A	T	-0.0622701	NA	0.0140572	6.8552e-06
		rs59427698	A	G	-0.0576035	NA	0.0130853	5.36908e-06
		rs62547233	A	G	0.0536319	NA	0.0120201	9.89829e-06
	Eubacterium ruminantium group id.11340	rs10131724	C	A	0.199832	NA	0.0414577	2.38666e-06
		rs10923018	G	A	0.0726438	NA	0.0160924	6.79548e-06
		rs112375806	T	A	0.143141	NA	0.0293757	5.8217e-06
		rs11637981	T	G	0.073258	NA	0.0160888	5.43676e-06
		rs13025464	C	T	0.0737077	NA	0.0163786	6.96835e-06
		rs139749	C	T	-0.0845439	NA	0.0171791	8.58836e-07
		rs16891896	G	A	-0.174787	NA	0.0390573	2.38122e-06
		rs17519472	C	T	0.107804	NA	0.0233984	4.7036e-06
		rs209813	G	A	-0.103488	NA	0.0236391	9.23145e-06
		rs2116427	A	G	0.0911461	NA	0.0182353	4.67369e-07
		rs2229917	A	G	0.153538	NA	0.0323922	2.15894e-06
		rs2418654	C	T	-0.0748879	NA	0.0165852	6.17248e-06
		rs2817174	C	T	-0.0734306	NA	0.0163687	7.86955e-06
		rs57340348	T	C	-0.0979429	NA	0.0212166	4.93276e-06
		rs606117	G	A	-0.0833243	NA	0.018056	4.81637e-06
		rs6676699	T	G	0.0888124	NA	0.0196447	6.37984e-06
		rs7000472	G	A	0.0762282	NA	0.016523	4.06846e-06
		rs72836424	C	T	-0.139825	NA	0.030069	2.62126e-06
		rs73139629	A	C	-0.115098	NA	0.0247909	5.36204e-06
	Eubacterium ventriosum group id.11341	rs11617697	A	G	-0.143349	NA	0.0286241	7.21755e-07
		rs12964517	G	A	0.0587198	NA	0.0123453	2.07501e-06
		rs13082419	C	T	-0.0715522	NA	0.016137	9.55983e-06
		rs16884680	G	T	-0.0906428	NA	0.0191909	1.73968e-06
		rs35179274	C	T	-0.0627263	NA	0.013786	5.75798e-06
		rs3809430	T	C	-0.0548171	NA	0.0118426	3.5532e-06
		rs57199565	T	C	0.0783394	NA	0.0160257	7.9704e-07
		rs6048195	A	T	-0.0603594	NA	0.011658	2.50323e-07
		rs66746423	C	T	0.0751501	NA	0.0164978	6.11139e-06
		rs66830358	T	A	0.0528752	NA	0.0117972	6.8691e-06
		rs6704822	G	A	-0.0739179	NA	0.0166705	6.62232e-06
		rs72783037	C	A	0.0658926	NA	0.0143747	6.54757e-06
		rs73615400	T	C	-0.0956303	NA	0.0193428	9.53608e-07
		rs73849225	T	C	0.0975711	NA	0.0224388	5.20907e-06
		rs78250280	G	A	0.0749762	NA	0.0164404	3.35792e-06
		rs876734	T	C	0.0618696	NA	0.0132532	2.88908e-06
		rs9316536	T	G	-0.0817111	NA	0.0183121	7.8352e-06
	Eubacterium xylanophilum group id.14375	rs10140184	A	C	0.0576795	NA	0.012599	4.95861e-06
		rs10917203	A	C	0.0612633	NA	0.0130917	3.15152e-06
		rs112176119	C	T	-0.113455	NA	0.0245762	3.32767e-06
		rs12980122	C	G	-0.108274	NA	0.0238257	5.01938e-06
		rs13239072	G	A	0.0687427	NA	0.0142728	1.81782e-06
		rs17830032	G	A	-0.160597	NA	0.0310515	2.38891e-07
		rs1999224	G	T	-0.0949051	NA	0.0203503	3.75491e-06
		rs2012708	G	A	-0.0573202	NA	0.0126905	6.52544e-06
		rs2213117	T	G	0.0877797	NA	0.0189012	4.21328e-06
		rs4654122	G	C	-0.0553508	NA	0.0123588	7.19615e-06
		rs75586835	A	G	-0.114498	NA	0.0263455	9.38707e-06
		rs79582700	C	G	-0.0951677	NA	0.0199969	2.40979e-06
	Faecalibacterium id.2057	rs10927394	G	T	-0.232262	NA	0.0512364	7.01892e-06
		rs114946999	C	T	-0.0861565	NA	0.01896	5.69574e-06
		rs11776390	T	C	-0.078354	NA	0.017183	6.39676e-06
		rs12320842	C	G	0.094833	NA	0.0163962	7.56955e-09
		rs1271565	C	T	-0.0576251	NA	0.0119649	1.3017e-06
		rs12753492	A	C	0.0641305	NA	0.0149933	8.80278e-06
		rs2835874	T	C	-0.0866356	NA	0.0196496	7.54397e-06
		rs28376661	C	G	0.0504817	NA	0.0109368	3.66454e-06
		rs61875484	C	G	0.0817953	NA	0.018369	9.18015e-06
		rs6910935	G	A	-0.134864	NA	0.0277032	1.37848e-06
		rs75499067	C	T	0.227585	NA	0.0465522	1.76449e-06
		rs79656633	T	C	0.145631	NA	0.0323019	8.13561e-06
		rs9536330	T	C	-0.048317	NA	0.010797	5.33261e-06
	Family XIII AD3011 group id.11293	rs11126423	T	C	-0.0904399	NA	0.0196301	5.91248e-06
		rs11736617	G	A	-0.0759493	NA	0.0172101	9.02049e-06
		rs12812672	T	C	-0.096065	NA	0.020828	2.55806e-06
		rs12911842	A	T	-0.0811976	NA	0.0183335	6.90828e-06
		rs149302	T	C	-0.0645635	NA	0.0143225	7.48187e-06
		rs16840310	G	A	0.0608052	NA	0.0122149	6.75118e-07
		rs16940167	C	T	0.0732552	NA	0.0159898	3.90841e-06
		rs17156849	G	A	-0.112891	NA	0.0245292	4.1917e-06
		rs62029761	A	G	0.128753	NA	0.0276002	3.89081e-06
		rs62200412	C	T	-0.0800851	NA	0.0163834	5.80216e-07
		rs72730932	C	A	-0.0899559	NA	0.0177107	6.88763e-07
		rs739451	C	T	0.0649589	NA	0.0147534	7.87807e-06
		rs9276029	A	G	-0.0811384	NA	0.0185669	8.92771e-06
		rs9837139	A	G	0.10752	NA	0.0240482	8.70803e-06
		rs9852893	G	C	-0.0657834	NA	0.0129056	3.87543e-07
	Family XIII UCG001 id.11294	rs112362903	A	G	-0.149047	NA	0.0333271	7.87771e-06
		rs116979587	T	A	-0.121679	NA	0.0260821	3.04635e-06
		rs12049454	T	C	-0.0647298	NA	0.0134065	1.17379e-06
		rs1426266	C	T	0.0665521	NA	0.0137151	1.24934e-06
		rs2276529	C	G	-0.0759406	NA	0.0165099	5.35673e-06
		rs3842897	G	A	-0.112639	NA	0.0242751	5.19709e-06
		rs62414802	C	T	-0.0611904	NA	0.013457	4.29181e-06
		rs7119679	G	A	-0.0809085	NA	0.0174782	3.52493e-06
		rs76463770	A	G	0.19313	NA	0.0419866	3.77477e-06
		rs8076666	G	A	-0.088655	NA	0.0198094	8.01826e-06
	Flavonifractor id.2059	rs114873521	C	T	-0.130067	NA	0.0294087	7.12525e-06
		rs11642826	G	C	0.14686	NA	0.0325191	6.6489e-06
		rs11811696	T	C	-0.116063	NA	0.0241012	2.07348e-06
		rs12030302	G	A	0.0692276	NA	0.0137467	5.60841e-07
		rs12038887	C	G	0.0942719	NA	0.0211646	9.37195e-06
		rs34066017	A	G	0.0764294	NA	0.0159789	1.52086e-06
		rs6761463	C	G	0.0833919	NA	0.0184596	8.10905e-06
		rs806808	C	T	-0.0667272	NA	0.0136557	1.17972e-06
	Fusicatenibacter id.11305	rs10439674	A	G	-0.0572129	NA	0.0130007	7.68493e-06
		rs167879	T	C	0.0659543	NA	0.0148763	5.86894e-06
		rs1864685	A	C	-0.0494799	NA	0.0108105	4.96158e-06
		rs2025938	G	A	-0.0967298	NA	0.0205426	2.98834e-06
		rs2039204	A	T	0.0497415	NA	0.0107941	3.94176e-06
		rs206581	A	G	-0.0568339	NA	0.0127894	8.95757e-06
		rs2132128	G	A	-0.0771914	NA	0.0160344	1.07686e-06
		rs3303	T	C	-0.0953657	NA	0.020407	3.93895e-06
		rs4378146	A	C	-0.0616691	NA	0.0125259	7.20444e-07
		rs60254196	G	A	0.0492427	NA	0.0109365	5.46739e-06
		rs62187631	T	C	-0.0710571	NA	0.015924	4.54527e-06
		rs62353480	A	G	-0.0701397	NA	0.0145589	1.56769e-06
		rs6515626	G	A	0.141575	NA	0.0313559	7.28652e-06
		rs704418	C	T	-0.0739124	NA	0.0151073	7.77428e-07
		rs73103914	A	G	-0.0597324	NA	0.0134458	8.29564e-06
		rs792108	C	T	0.0508345	NA	0.0113843	8.49533e-06
		rs8028026	G	A	0.0792146	NA	0.0180505	8.06325e-06
		rs8063430	T	C	-0.104026	NA	0.022217	4.9289e-06
		rs9905659	G	A	-0.061617	NA	0.0136576	7.30988e-06
	Gordonibacter id.821	rs117347059	G	C	-0.128261	NA	0.0285123	9.16706e-06
		rs13412653	A	C	0.107597	NA	0.0239228	8.61133e-06
		rs16955299	G	A	-0.196423	NA	0.0433538	6.37016e-06
		rs322296	G	A	0.17869	NA	0.037722	4.0242e-06
		rs35042269	C	A	-0.180293	NA	0.0403296	8.10849e-06
		rs3765837	T	G	-0.190729	NA	0.0433608	7.16902e-06
		rs4596722	G	A	-0.102908	NA	0.0231571	9.0567e-06
		rs61934597	C	T	-0.172495	NA	0.0388567	8.36681e-06
		rs71545975	A	G	-0.153972	NA	0.0338918	7.03947e-06
		rs7220558	A	T	0.116884	NA	0.0234834	6.70641e-07
		rs72714787	C	A	0.181405	NA	0.0377102	1.42889e-06
		rs72939513	A	G	-0.21399	NA	0.0490592	7.98197e-06
		rs7294633	T	C	-0.12867	NA	0.0249946	3.43764e-07
		rs76287110	A	T	-0.242965	NA	0.0466177	1.67487e-07
		rs768830	A	G	-0.149852	NA	0.0333315	7.75586e-06
	Haemophilus id.3698	rs10781340	A	G	-0.0948915	NA	0.0203221	4.32265e-06
		rs10840326	C	G	-0.0677384	NA	0.0151463	7.36529e-06
		rs111582866	G	A	-0.124265	NA	0.026016	1.27347e-06
		rs12191680	C	G	0.106544	NA	0.0200323	1.46913e-07
		rs12876183	T	A	0.0749201	NA	0.016711	9.62498e-06
		rs35509	G	A	0.128249	NA	0.0268779	2.00951e-06
		rs4822728	T	C	0.0705861	NA	0.0151388	3.47848e-06
		rs56310940	G	C	-0.108393	NA	0.0247052	7.23236e-06
		rs76022354	C	T	0.244638	NA	0.0505504	1.83033e-06
		rs78909003	T	C	-0.246256	NA	0.0503924	1.66744e-06
		rs9328464	T	C	0.0723095	NA	0.0148799	1.42269e-06
		rs9382510	C	T	-0.093521	NA	0.0172649	7.12049e-08
		rs9574096	A	T	-0.0736375	NA	0.0155227	2.18022e-06
		rs9895850	T	C	-0.192957	NA	0.0416755	2.14062e-06
	Holdemanella id.11393	rs12415649	G	C	0.0839384	NA	0.0190567	7.87989e-06
		rs12513188	G	A	0.0903906	NA	0.0195276	4.65479e-06
		rs17586763	T	C	-0.227285	NA	0.0510135	7.71951e-06
		rs1830029	G	C	0.0954096	NA	0.021093	5.34724e-06
		rs1926302	G	A	-0.107972	NA	0.0231421	7.50136e-06
		rs34187114	C	A	-0.104505	NA	0.022601	5.13499e-06
		rs35228298	G	A	0.0934832	NA	0.0202886	7.29844e-06
		rs4541991	T	C	-0.0927334	NA	0.0194435	2.10092e-06
		rs607782	C	T	0.0854214	NA	0.0172515	7.19449e-07
		rs62113381	T	C	-0.105447	NA	0.0232029	5.53886e-06
		rs73011279	T	C	-0.0961669	NA	0.0199336	1.36044e-06
		rs75764681	T	C	-0.283103	NA	0.0598999	1.94272e-06
		rs761624	G	C	-0.0959801	NA	0.0179537	1.37775e-07
		rs8113760	G	A	0.078999	NA	0.01734	4.62392e-06
	Holdemania id.2157	rs10885477	T	C	-0.135137	NA	0.0301894	8.59825e-06
		rs11080063	G	A	-0.0665238	NA	0.0149837	6.66884e-06
		rs111745969	A	G	0.120677	NA	0.0265781	3.70775e-06
		rs113593397	A	G	-0.128935	NA	0.0282526	9.35729e-06
		rs116500994	G	T	-0.13755	NA	0.0293386	2.34477e-06
		rs12701617	A	G	-0.0660617	NA	0.0149427	9.51853e-06
		rs150096134	T	A	0.162139	NA	0.0332089	2.37766e-06
		rs1867876	T	C	0.0842919	NA	0.0162192	2.7388e-07
		rs41438744	C	G	-0.124871	NA	0.0270129	2.44433e-06
		rs4146507	C	T	0.079488	NA	0.0177002	7.2297e-06
		rs55888180	C	G	0.128671	NA	0.0282795	5.89196e-06
		rs6133067	T	C	0.0910829	NA	0.0178561	5.16928e-07
		rs73139538	G	A	-0.148594	NA	0.0327469	7.77177e-06
		rs77293403	A	G	0.164556	NA	0.0341775	1.77468e-06
		rs80149660	C	T	-0.232987	NA	0.0519183	6.04213e-06
		rs9500080	C	T	0.0926764	NA	0.0178886	4.08517e-07
		rs9529719	C	T	-0.074038	NA	0.0160494	5.96664e-06
		rs967319	T	C	0.0788638	NA	0.0176744	8.38147e-06
	Howardella id.2000	rs10048062	C	T	-0.147352	NA	0.0336531	8.58875e-06
		rs12452946	A	G	-0.105833	NA	0.0228941	3.80391e-06
		rs1484873	G	A	0.227831	NA	0.046335	2.55918e-06
		rs17167098	G	A	-0.169366	NA	0.0352068	1.12323e-06
		rs2154047	A	C	0.192557	NA	0.0420093	9.97034e-06
		rs36081916	T	C	-0.18123	NA	0.0402987	4.70046e-06
		rs3791893	A	G	0.147035	NA	0.034023	9.49708e-06
		rs609430	T	G	-0.112045	NA	0.0239328	3.34488e-06
		rs61771805	A	T	-0.136779	NA	0.0296811	4.02736e-06
		rs672217	G	A	0.164146	NA	0.0349993	3.52468e-06
		rs901099	T	G	-0.12718	NA	0.0250924	6.5286e-07
	Hungatella id.11306	rs10044993	A	C	-0.139547	NA	0.0316748	8.06659e-06
		rs13128780	T	C	-0.149725	NA	0.0312777	1.74997e-06
		rs13249325	T	G	-0.100023	NA	0.0225883	9.6917e-06
		rs17092615	G	A	0.152235	NA	0.0337867	7.37683e-06
		rs72759041	G	T	-0.126025	NA	0.0282242	3.86091e-06
	Intestinibacter id.11345	rs10805326	A	G	-0.0775151	NA	0.0139665	3.54544e-08
		rs11109097	T	C	-0.0624272	NA	0.0138539	5.4949e-06
		rs118030283	G	A	-0.151829	NA	0.0324471	2.67436e-06
		rs16938435	T	C	-0.112189	NA	0.0235439	1.80098e-06
		rs2098844	T	C	0.0575295	NA	0.0128416	6.78875e-06
		rs2702387	G	A	-0.0608559	NA	0.0132145	4.25991e-06
		rs4327025	G	A	-0.0810346	NA	0.0154397	1.64327e-07
		rs447950	A	G	0.0628342	NA	0.0136652	5.6391e-06
		rs478972	C	T	0.142681	NA	0.0297116	1.81991e-06
		rs6062862	A	G	0.0924508	NA	0.0204658	6.6799e-06
		rs62430350	T	C	0.151096	NA	0.0351476	6.84227e-06
		rs68093214	C	T	0.0662258	NA	0.0149877	9.25763e-06
		rs6875660	C	T	0.0890455	NA	0.0193905	3.05781e-06
		rs893394	G	A	0.0583322	NA	0.0130729	7.85037e-06
		rs9348442	C	T	0.099082	NA	0.0221625	6.25936e-06
	Intestinimonas id.2062	rs1000888	C	G	-0.0585038	NA	0.013219	9.71292e-06
		rs10262702	T	C	0.0918017	NA	0.0194885	2.06072e-06
		rs11258178	A	G	0.0660742	NA	0.0134139	6.982e-07
		rs12226153	A	G	-0.151142	NA	0.0306922	5.12165e-07
		rs12566247	T	A	0.0637084	NA	0.0135355	2.19053e-06
		rs17067892	C	T	0.107194	NA	0.0250013	6.37926e-06
		rs1859797	G	A	0.060368	NA	0.0131793	4.1223e-06
		rs2276760	A	G	-0.0685233	NA	0.0152546	7.84061e-06
		rs2731794	C	T	0.120632	NA	0.0257529	1.91743e-06
		rs2930225	T	G	-0.0729524	NA	0.0152948	1.34623e-06
		rs4113676	A	C	-0.218507	NA	0.0490152	7.41635e-06
		rs4784055	T	C	-0.175324	NA	0.038599	8.71806e-07
		rs62240188	G	A	0.130074	NA	0.0267179	2.20308e-06
		rs62427239	C	A	0.162658	NA	0.0367647	9.40503e-06
		rs6934519	C	T	0.0692373	NA	0.0151154	8.56959e-06
		rs716604	A	G	0.0818068	NA	0.0165992	8.56624e-07
		rs7170984	T	C	-0.0658116	NA	0.0140767	2.98353e-06
		rs72982915	C	T	0.183158	NA	0.0402743	4.91157e-06
		rs9823439	C	T	0.0581947	NA	0.0131455	9.85871e-06
		rs994794	G	C	-0.141905	NA	0.0315074	7.305e-06
	Lachnoclostridium id.11308	rs1031599	T	G	0.078627	NA	0.0175644	6.31379e-06
		rs12566975	T	C	-0.0468097	NA	0.0105787	9.57194e-06
		rs1528479	A	G	0.0497799	NA	0.0111919	9.63984e-06
		rs1997204	C	T	0.108075	NA	0.0242022	5.97077e-06
		rs2385421	A	G	0.0746186	NA	0.0180734	7.13724e-06
		rs3821998	C	A	-0.0864066	NA	0.0192519	6.72048e-06
		rs4738679	A	G	0.0520267	NA	0.011404	4.41754e-06
		rs6112314	A	C	-0.0561715	NA	0.0108174	2.43215e-07
		rs615997	T	C	0.0511752	NA	0.0106491	2.0268e-06
		rs62028349	G	C	0.0469989	NA	0.0105971	9.17044e-06
		rs62285313	A	G	0.0864203	NA	0.0181565	1.58332e-06
		rs72829893	G	T	0.117472	NA	0.0268103	5.57763e-06
		rs78068103	A	G	0.0886199	NA	0.0194248	3.66522e-06
		rs789029	C	T	-0.0641288	NA	0.0137974	3.75327e-06
	Lachnospiraceae FCS020 group id.11314	rs10093861	G	A	-0.0568869	NA	0.0121152	3.05626e-06
		rs113859143	G	C	-0.108906	NA	0.0242055	2.55452e-06
		rs12078956	C	G	0.106101	NA	0.0222904	2.15432e-06
		rs1254846	A	G	-0.105963	NA	0.0232501	5.59667e-06
		rs1363769	C	T	0.200628	NA	0.0449372	1.58161e-06
		rs2322265	C	T	-0.0666305	NA	0.0141577	5.20811e-06
		rs2862811	C	T	-0.0564927	NA	0.0121736	3.91913e-06
		rs35035870	T	C	-0.190615	NA	0.0414403	2.62029e-06
		rs369444	C	G	0.125481	NA	0.0259008	3.14826e-06
		rs3999074	G	T	-0.0550587	NA	0.0121847	6.55043e-06
		rs4452603	T	G	0.0604208	NA	0.0135965	8.98194e-06
		rs7249113	G	A	0.0679483	NA	0.0133496	3.721e-07
		rs72793667	A	G	-0.116881	NA	0.0246589	1.63422e-06
		rs9308097	G	A	-0.055381	NA	0.0123659	7.47291e-06
		rs9788306	C	T	-0.062804	NA	0.0130744	1.38618e-06
		rs9919338	G	C	-0.0553339	NA	0.0120621	4.90671e-06
	Lachnospiraceae NC2004 group id.11316	rs117467633	T	C	-0.169687	NA	0.0383169	9.13314e-06
		rs12127733	G	A	0.115182	NA	0.0246006	3.10592e-06
		rs12208226	C	A	-0.154739	NA	0.0340372	9.74833e-06
		rs12863463	G	A	-0.156365	NA	0.0345372	6.03976e-06
		rs1331592	G	C	-0.0948806	NA	0.0208369	5.34355e-06
		rs17067076	G	A	-0.154631	NA	0.0352194	5.61203e-06
		rs1928659	T	C	0.102522	NA	0.0226445	6.17234e-06
		rs1929743	T	C	0.0837206	NA	0.0190318	9.05503e-06
		rs3756315	A	G	-0.0883469	NA	0.0188397	3.32583e-06
		rs6116753	G	A	0.0994748	NA	0.0209139	2.92247e-06
	Lachnospiraceae ND3007 group id.11317	rs13110238	C	G	-0.0636978	NA	0.0142041	4.47806e-06
		rs2861203	G	A	0.0572304	NA	0.0127279	7.36936e-06
		rs72776675	T	C	-0.0647067	NA	0.014797	8.71686e-06
		rs9932954	A	G	-0.0561864	NA	0.0115984	1.24882e-06
	Lachnospiraceae NK4A136 group id.11319	rs10952110	G	T	0.0487709	NA	0.0109614	9.08113e-06
		rs11263806	A	G	-0.0524615	NA	0.0116758	5.06512e-06
		rs12362320	G	C	0.0573168	NA	0.0115466	8.0423e-07
		rs12611395	G	A	0.0902532	NA	0.0199652	5.83042e-06
		rs160061	G	A	-0.0513831	NA	0.0108094	2.12197e-06
		rs28540839	A	C	0.0508285	NA	0.0110591	9.34329e-06
		rs2880566	T	C	0.0599578	NA	0.0134693	5.61423e-06
		rs4955932	T	C	-0.0492283	NA	0.0109388	7.05424e-06
		rs59805249	T	C	0.0936162	NA	0.0207982	9.45388e-06
		rs68104925	T	C	-0.0549104	NA	0.0115385	2.36777e-06
		rs7073658	G	T	0.0499621	NA	0.0109693	5.26914e-06
		rs73044693	A	G	-0.10758	NA	0.0229884	3.57256e-06
		rs7616165	G	T	-0.230542	NA	0.0483465	2.77389e-06
		rs76193507	A	G	-0.22973	NA	0.0499776	2.93089e-06
		rs7832116	A	G	-0.0714756	NA	0.0151703	3.57084e-06
		rs954878	A	G	-0.0520656	NA	0.0109082	1.78201e-06
	Lachnospiraceae UCG001 id.11321	rs10815577	C	G	-0.0683706	NA	0.0143691	1.71502e-06
		rs12131224	C	T	0.117095	NA	0.02591	7.39861e-06
		rs2050911	G	A	0.0751466	NA	0.0153934	1.10647e-06
		rs2371284	C	T	0.0761893	NA	0.0170127	7.55962e-06
		rs437876	T	C	0.0784637	NA	0.0144768	7.16556e-08
		rs4981345	T	C	-0.0681973	NA	0.0149831	6.08597e-06
		rs573933	T	C	-0.107898	NA	0.0232346	3.10506e-06
		rs62496417	T	G	-0.0748504	NA	0.0165681	5.87503e-06
		rs7213933	T	A	-0.0816269	NA	0.01838	9.01675e-06
		rs7341608	T	C	-0.0784757	NA	0.0177648	9.48135e-06
		rs74034332	G	A	0.168045	NA	0.0382637	3.3335e-06
		rs78848836	A	G	-0.118868	NA	0.0259753	3.38174e-06
		rs79476906	T	A	-0.087088	NA	0.0197008	8.27428e-06
		rs8104225	A	G	0.0892098	NA	0.0197665	8.04211e-06
		rs9403580	C	T	0.107801	NA	0.0229777	3.46785e-06
		rs985416	T	C	-0.0970258	NA	0.0181807	1.45589e-07
	Lachnospiraceae UCG004 id.11324	rs11128180	A	G	0.0648288	NA	0.0140126	4.51742e-06
		rs12072562	T	C	0.133104	NA	0.0303566	7.07375e-06
		rs12673420	G	A	0.0554351	NA	0.0118375	2.98078e-06
		rs12747809	A	G	0.062197	NA	0.0125685	8.64868e-07
		rs12894272	G	A	-0.0579792	NA	0.0125229	4.3395e-06
		rs233486	G	A	0.0799088	NA	0.017766	6.28463e-06
		rs2444793	T	C	0.0542433	NA	0.0118188	4.77079e-06
		rs2706242	G	C	-0.0901399	NA	0.0199712	9.83853e-06
		rs2726805	A	G	0.0548397	NA	0.0120844	6.30406e-06
		rs2882478	G	A	-0.0577091	NA	0.0118338	1.20812e-06
		rs35182105	A	G	-0.109724	NA	0.024221	4.86508e-06
		rs6656451	T	C	0.05436	NA	0.011947	5.56775e-06
		rs7629954	A	G	0.108441	NA	0.023825	5.77218e-06
	Lachnospiraceae UCG008 id.11328	rs10741777	T	C	-0.0973842	NA	0.0194791	7.68652e-07
		rs10793103	T	C	-0.0974344	NA	0.0181279	9.34932e-08
		rs10801803	G	A	-0.117029	NA	0.0243085	1.4003e-06
		rs13024781	T	C	-0.0798769	NA	0.0168846	2.29166e-06
		rs57091572	A	G	-0.110443	NA	0.0235801	2.85825e-06
		rs57254474	G	A	0.0886512	NA	0.0199045	6.92054e-06
		rs61944774	A	G	0.179838	NA	0.0393797	6.34118e-06
		rs62277846	C	T	0.102292	NA	0.0212319	1.58891e-06
		rs67078837	T	C	-0.0845848	NA	0.0170693	7.68192e-07
		rs75356640	G	A	0.136523	NA	0.0303128	9.83196e-06
		rs955844	A	C	0.112064	NA	0.0228369	1.80992e-06
		rs9873555	G	C	-0.121162	NA	0.0233467	2.4134e-07
	Lachnospiraceae UCG010 id.11330	rs10414815	C	T	-0.10453	NA	0.0230253	4.23975e-06
		rs11192447	A	G	0.126592	NA	0.024345	4.68954e-07
		rs12346653	C	T	0.0657686	NA	0.0139569	2.70321e-06
		rs17730011	G	A	-0.0702357	NA	0.015706	7.84603e-06
		rs2153460	A	T	-0.0684038	NA	0.0156562	9.17318e-06
		rs2833528	T	C	0.0562148	NA	0.0127763	9.91996e-06
		rs336138	G	T	0.0779543	NA	0.0171865	7.48411e-06
		rs4576377	C	A	0.0572001	NA	0.0127043	7.63062e-06
		rs72761829	A	T	0.111884	NA	0.0238893	2.5765e-06
		rs72894957	G	A	0.222263	NA	0.0486425	5.68434e-06
		rs74315802	G	T	0.0867262	NA	0.0183477	3.19007e-06
		rs9981767	A	C	0.0655062	NA	0.0131994	9.96369e-07
	Lachnospira id.2004	rs56791201	C	T	-0.051823	NA	0.0110697	2.9282e-06
	Lactobacillus id.1837	rs11674854	C	T	-0.0852686	NA	0.0176504	1.59199e-06
		rs1530559	G	A	0.0804001	NA	0.0178207	4.93106e-06
		rs16861661	G	A	-0.183147	NA	0.038148	1.27809e-06
		rs328312	T	A	0.0815092	NA	0.0169441	1.40618e-06
		rs6092149	A	T	-0.0801344	NA	0.017149	3.29041e-06
		rs62314653	C	A	0.187692	NA	0.0394585	2.24383e-06
		rs7399658	G	A	-0.107134	NA	0.0221883	3.12097e-06
		rs75127669	C	A	0.139784	NA	0.0310414	6.83439e-06
		rs768253	T	G	-0.079195	NA	0.0171791	4.24766e-06
		rs77478751	A	G	-0.219886	NA	0.0475759	7.32706e-06
		rs921925	A	C	0.0985077	NA	0.0203229	9.71673e-07
	Lactococcus id.1851	rs10417872	G	T	-0.118306	NA	0.024522	1.28677e-06
		rs123059	C	T	0.13671	NA	0.0274694	1.26561e-06
		rs12621813	G	A	0.108423	NA	0.0239978	6.6083e-06
		rs17168302	G	A	0.191857	NA	0.0424761	6.28608e-06
		rs2293361	C	T	-0.199221	NA	0.0430969	1.39592e-06
		rs34757988	G	C	0.122294	NA	0.0228976	8.95035e-08
		rs4766997	C	T	0.114599	NA	0.023839	2.06144e-06
		rs55910161	C	T	0.146426	NA	0.0307367	2.36211e-06
		rs6674304	C	T	0.200758	NA	0.0442121	6.1776e-06
		rs757872	C	G	-0.140799	NA	0.027582	4.36878e-07
		rs7992246	C	T	-0.104232	NA	0.0230786	4.44723e-06
	Marvinbryantia id.2005	rs11620597	T	C	0.119479	NA	0.0271688	7.80171e-06
		rs11645029	G	C	-0.060618	NA	0.0131551	4.14753e-06
		rs1187983	C	T	-0.0935456	NA	0.0193174	2.02428e-06
		rs12963345	C	G	0.059681	NA	0.0132289	6.60374e-06
		rs146541147	G	A	0.118845	NA	0.0268423	6.86294e-06
		rs2724813	G	A	0.0840769	NA	0.0167551	6.28449e-07
		rs2842896	C	T	-0.0649396	NA	0.0131146	7.25371e-07
		rs2863363	G	A	-0.0634861	NA	0.0136323	3.11279e-06
		rs3125832	A	C	0.0679323	NA	0.015012	5.02736e-06
		rs61884471	G	A	0.124426	NA	0.0248431	1.01163e-06
		rs72948274	A	C	-0.126354	NA	0.0272212	3.25912e-06
		rs8006832	G	T	-0.0952415	NA	0.0216699	6.58082e-06
	Methanobrevibacter id.123	rs10202904	G	T	0.112811	NA	0.0239106	3.08546e-06
		rs11018665	A	T	0.113013	NA	0.0254343	7.03105e-06
		rs1334944	T	C	0.115197	NA	0.0255492	7.61377e-06
		rs4779844	C	G	-0.109639	NA	0.0247979	9.28282e-06
		rs4802933	G	A	0.135628	NA	0.0308139	9.73823e-06
		rs6776814	T	C	-0.188956	NA	0.0419905	8.04896e-06
		rs76029318	T	C	0.222849	NA	0.0454319	1.07552e-06
		rs894996	C	A	0.214213	NA	0.0456045	3.81566e-06
	Odoribacter id.952	rs10093869	A	G	-0.0577795	NA	0.0125389	3.67443e-06
		rs10423795	T	C	-0.0550695	NA	0.0121164	6.5793e-06
		rs16918425	A	T	0.0999781	NA	0.0223785	8.85054e-06
		rs28417404	A	G	-0.0726896	NA	0.0161372	3.68036e-06
		rs4793970	A	G	-0.0576329	NA	0.0129154	6.02698e-06
		rs503751	C	G	0.0618294	NA	0.0118887	2.07625e-07
		rs6856150	A	G	-0.0881922	NA	0.0194146	6.05954e-06
		rs74553962	T	G	0.121449	NA	0.0264106	9.48681e-06
		rs77779484	G	A	-0.133489	NA	0.0268526	6.56251e-07
	Olsenella id.822	rs1035588	A	G	-0.108148	NA	0.0236848	4.85501e-06
		rs17148768	G	A	0.140434	NA	0.0295602	2.19842e-06
		rs2759329	A	G	0.111131	NA	0.0237218	3.43202e-06
		rs35225860	A	G	-0.223604	NA	0.0482391	3.87044e-06
		rs6046522	C	T	0.122938	NA	0.0269928	4.48456e-06
		rs61090148	A	G	-0.104783	NA	0.0231343	6.43724e-06
		rs62112538	C	T	-0.19943	NA	0.0407033	1.1882e-06
		rs72691585	C	A	-0.249079	NA	0.0520814	2.95291e-06
		rs7540303	C	T	0.108044	NA	0.023638	5.32023e-06
		rs8066522	A	G	0.106529	NA	0.0240379	9.70085e-06
		rs9460691	C	A	0.119966	NA	0.0268645	7.2835e-06
	Oscillibacter id.2063	rs11627628	T	C	0.143961	NA	0.0290223	1.00921e-06
		rs11990279	T	C	-0.0824934	NA	0.0180457	4.94299e-06
		rs12417956	C	G	0.0785431	NA	0.0174075	6.02629e-06
		rs12649930	T	G	0.121589	NA	0.0259612	4.09383e-06
		rs133832	A	C	-0.0795527	NA	0.0162411	1.1472e-06
		rs137917150	T	A	-0.174992	NA	0.0388394	4.61987e-06
		rs16866406	A	G	0.0988765	NA	0.0208795	3.07822e-06
		rs16934185	A	G	-0.129568	NA	0.028157	4.38036e-06
		rs234108	A	G	0.0749553	NA	0.0152632	9.16326e-07
		rs36095275	C	T	-0.0752368	NA	0.0156861	1.39627e-06
		rs4506202	G	A	0.0711323	NA	0.0152261	3.20826e-06
		rs61883564	A	G	-0.101351	NA	0.0221016	3.38712e-06
		rs62206502	A	C	0.0681423	NA	0.0151349	6.59888e-06
		rs6901560	C	G	0.0855032	NA	0.018693	6.20955e-06
		rs75453768	G	T	0.12212	NA	0.0268629	5.34737e-06
		rs761240	G	T	0.17664	NA	0.0388812	2.0384e-06
		rs9393920	G	A	0.0744662	NA	0.0151081	9.92247e-07
	Oscillospira id.2064	rs12206468	G	A	-0.133016	NA	0.0269733	1.04222e-06
		rs12925026	T	C	0.13559	NA	0.030678	9.31022e-06
		rs1954532	C	T	0.0826246	NA	0.0175252	2.26772e-06
		rs28889936	A	C	0.114051	NA	0.0252838	3.36589e-06
		rs62422654	C	T	0.0898456	NA	0.0198088	6.46755e-06
		rs72866977	A	C	-0.130569	NA	0.0281674	5.62704e-06
		rs73038677	T	A	-0.08321	NA	0.0168666	1.09428e-06
		rs751183	C	T	0.0774322	NA	0.0172216	6.85125e-06
		rs8076323	A	G	0.0715392	NA	0.0156539	5.61319e-06
	Oxalobacter id.2978	rs10464997	G	A	0.137691	NA	0.0294804	3.29754e-06
		rs11108500	A	G	-0.199099	NA	0.0427327	3.74283e-06
		rs111966731	T	C	0.213114	NA	0.047162	7.29861e-06
		rs12002250	A	C	0.217122	NA	0.0466317	1.41504e-06
		rs1569853	T	C	-0.138078	NA	0.0296981	3.64502e-06
		rs36057338	G	T	0.207847	NA	0.0421439	8.79812e-07
		rs3862635	C	T	-0.172142	NA	0.0394026	9.18692e-06
[truncated: 531 more rows]

## Sheet: Table 3
Confounders of sarcopenia and the excluded SNPs.
Confounders of sarcopenia	Excluded SNPs
older age	No SNPs
low socioeconomic status	No SNPs
low physical activity	No SNPs
poor diet	No SNPs
Abbreviations: SNPs: single nucleotide polymorphisms

## Sheet: Table 4
Mendelian randomization estimates of the association between gut microbiota and the risk of low hand grip strength and ASM (the Benjamini Hochberg multiple test correction)
Exposures	Outcomes	P-value
Alcaligenaceae	low hand grip strength	0.02
Family XIII	low hand grip strength	0.021
Streptococcaceae	low hand grip strength	0.03
Paraprevotella	low hand grip strength	0.01
Actinomycetales	ALM	0.021
Actinomycetaceae	ALM	0.021
Bacteroidaceae	ALM	0.02
Porphyromonadaceae	ALM	0.037
Prevotellaceae	ALM	0.021
Bacteroides	ALM	0.02
Eubacterium fissicatena group	ALM	0.045
Marvinbryantia	ALM	0.045
Phascolarctobacterium	ALM	0.045
Abbreviations: ALM: appendicular lean mass

## Sheet: Table 5
MR-PRESSO test of Exposures(vitaminD and25-hydroxyvitaminD )
Exposures	Outcomes	Number of outliers	P-value of outlier-corrected	P-value of global test	P-value of distortion test
vitaminD	IBS	NA	NA	0.1013	NA
vitaminD	FD	NA	NA	0.44033	NA
25-hydroxyvitaminD	IBS	NA	NA	0.3306	NA
25-hydroxyvitaminD	FD	NA	NA	0.8676	NA
Abbreviations: FD: Functional Dysepepsia; Irritable Bowel Syndrome; NA: not available
