# Supplementary material for: Causal associations of 25-hydroxyvitamin D with functional gastrointestinal disorders: a two-sample Mendelian randomization study
Source: Genes Nutr. 2023 Sep 11;18:14. doi: 10.1186/s12263-023-00734-1 (PMC10494327; doi:10.1186/s12263-023-00734-1)
Supplement: Supplementary file 6 — Additional file 6. [file 12263_2023_734_MOESM6_ESM.csv]

samplesize.exposure	pos.exposure	se.exposure	pval.exposure	beta.exposure	chr.exposure	id.exposure	SNP	effect_allele.exposure	other_allele.exposure	eaf.exposure	exposure	mr_keep.exposure	pval_origin.exposure	data_source.exposure
329247	2329661	0.0024578	4.53E-09	-0.014412	1	ukb-d-30890_irnt	rs6698680	G	A	0.46491	Vitamin D || id:ukb-d-30890_irnt	TRUE	reported	igd
329247	155468732	0.0027599	4.79E-09	0.016158	1	ukb-d-30890_irnt	rs10908469	C	A	0.27077	Vitamin D || id:ukb-d-30890_irnt	TRUE	reported	igd
329247	152179152	0.0057275	1.53E-40	0.076362	1	ukb-d-30890_irnt	rs12123821	T	C	0.047861	Vitamin D || id:ukb-d-30890_irnt	TRUE	reported	igd
329247	152319572	0.007033	1.60E-34	0.086192	1	ukb-d-30890_irnt	rs61816766	C	T	0.033094	Vitamin D || id:ukb-d-30890_irnt	TRUE	reported	igd
329247	63025942	0.0025616	2.29E-18	-0.022394	1	ukb-d-30890_irnt	rs2131925	T	G	0.64229	Vitamin D || id:ukb-d-30890_irnt	TRUE	reported	igd
329247	17560055	0.0025797	1.51E-18	-0.022674	1	ukb-d-30890_irnt	rs35269235	C	T	0.34222	Vitamin D || id:ukb-d-30890_irnt	TRUE	reported	igd
329247	41835685	0.0024811	1.42E-09	-0.015019	1	ukb-d-30890_irnt	rs7522116	T	C	0.56627	Vitamin D || id:ukb-d-30890_irnt	TRUE	reported	igd
329247	109817192	0.0029355	4.03E-11	0.019384	1	ukb-d-30890_irnt	rs7528419	G	A	0.22486	Vitamin D || id:ukb-d-30890_irnt	TRUE	reported	igd
329247	118857526	0.0027967	3.60E-08	0.015409	2	ukb-d-30890_irnt	rs17047750	T	C	0.26386	Vitamin D || id:ukb-d-30890_irnt	TRUE	reported	igd
329247	27730940	0.0025064	1.87E-16	0.020629	2	ukb-d-30890_irnt	rs1260326	C	T	0.60816	Vitamin D || id:ukb-d-30890_irnt	TRUE	reported	igd
329247	234622379	0.0044851	3.83E-25	-0.046463	2	ukb-d-30890_irnt	rs2012736	A	C	0.082129	Vitamin D || id:ukb-d-30890_irnt	TRUE	reported	igd
329247	141675782	0.0028012	3.27E-08	0.01548	3	ukb-d-30890_irnt	rs35650402	AC	A	0.7188	Vitamin D || id:ukb-d-30890_irnt	TRUE	reported	igd
329247	85631142	0.0025696	1.49E-08	-0.014551	3	ukb-d-30890_irnt	rs1972994	T	A	0.64906	Vitamin D || id:ukb-d-30890_irnt	TRUE	reported	igd
329247	50434984	0.0036049	4.68E-08	0.019694	3	ukb-d-30890_irnt	rs12490042	C	T	0.13417	Vitamin D || id:ukb-d-30890_irnt	TRUE	reported	igd
329247	72617775	0.0026721	1.00E-200	-0.19207	4	ukb-d-30890_irnt	rs1352846	G	A	0.29161	Vitamin D || id:ukb-d-30890_irnt	TRUE	reported	igd
329247	72580841	0.0093057	4.39E-15	0.07299	4	ukb-d-30890_irnt	rs111978466	T	C	0.018662	Vitamin D || id:ukb-d-30890_irnt	TRUE	reported	igd
329247	100252560	0.0036249	1.63E-10	-0.023174	4	ukb-d-30890_irnt	rs3114045	C	T	0.86864	Vitamin D || id:ukb-d-30890_irnt	TRUE	reported	igd
329247	69955914	0.0024551	4.94E-40	-0.032518	4	ukb-d-30890_irnt	rs7657423	C	A	0.45373	Vitamin D || id:ukb-d-30890_irnt	TRUE	reported	igd
329247	88286830	0.0036297	1.32E-11	-0.024561	4	ukb-d-30890_irnt	rs10050247	C	T	0.1304	Vitamin D || id:ukb-d-30890_irnt	TRUE	reported	igd
329247	3482296	0.003968	9.12E-10	-0.024301	4	ukb-d-30890_irnt	rs73080940	C	T	0.10897	Vitamin D || id:ukb-d-30890_irnt	TRUE	reported	igd
329247	15892159	0.0030565	3.39E-09	0.018068	4	ukb-d-30890_irnt	rs4364259	A	G	0.20562	Vitamin D || id:ukb-d-30890_irnt	TRUE	reported	igd
329247	71842495	0.0026021	4.31E-12	0.018024	4	ukb-d-30890_irnt	rs77361663	A	C	0.35519	Vitamin D || id:ukb-d-30890_irnt	TRUE	reported	igd
329247	69599531	0.0027309	2.18E-10	-0.017336	4	ukb-d-30890_irnt	rs176813	C	T	0.27888	Vitamin D || id:ukb-d-30890_irnt	TRUE	reported	igd
329247	131931092	0.003288	3.18E-12	-0.022917	6	ukb-d-30890_irnt	rs2245133	C	T	0.16687	Vitamin D || id:ukb-d-30890_irnt	TRUE	reported	igd
329247	7240876	0.0037218	3.98E-08	0.020439	6	ukb-d-30890_irnt	rs41302867	A	G	0.12327	Vitamin D || id:ukb-d-30890_irnt	TRUE	reported	igd
329247	116988947	0.0024841	1.72E-18	-0.021797	8	ukb-d-30890_irnt	rs10086506	T	G	0.58057	Vitamin D || id:ukb-d-30890_irnt	TRUE	reported	igd
329247	10069643	0.0031541	2.73E-08	0.01753	8	ukb-d-30890_irnt	rs11776499	A	G	0.19413	Vitamin D || id:ukb-d-30890_irnt	TRUE	reported	igd
329247	30851260	0.0025004	3.91E-08	0.01374	8	ukb-d-30890_irnt	rs1421333	A	C	0.60335	Vitamin D || id:ukb-d-30890_irnt	TRUE	reported	igd
329247	125745042	0.0035386	2.57E-11	-0.0236	9	ukb-d-30890_irnt	rs9409266	A	G	0.86063	Vitamin D || id:ukb-d-30890_irnt	TRUE	reported	igd
329247	82157464	0.0025862	3.70E-10	-0.016207	10	ukb-d-30890_irnt	rs1815650	T	C	0.66103	Vitamin D || id:ukb-d-30890_irnt	TRUE	reported	igd
329247	71161063	0.0030063	1.00E-200	0.10976	11	ukb-d-30890_irnt	rs7928249	G	A	0.79027	Vitamin D || id:ukb-d-30890_irnt	TRUE	reported	igd
329247	71223256	0.0032728	1.00E-200	0.10783	11	ukb-d-30890_irnt	rs12798050	T	C	0.83225	Vitamin D || id:ukb-d-30890_irnt	TRUE	reported	igd
329247	14462532	0.0025449	1.44E-182	-0.073375	11	ukb-d-30890_irnt	rs7128011	A	G	0.36757	Vitamin D || id:ukb-d-30890_irnt	TRUE	reported	igd
329247	116648917	0.0036278	1.92E-30	0.041606	11	ukb-d-30890_irnt	rs964184	C	G	0.86911	Vitamin D || id:ukb-d-30890_irnt	TRUE	reported	igd
329247	14350665	0.0032015	6.09E-19	0.028464	11	ukb-d-30890_irnt	rs113140528	T	A	0.1843	Vitamin D || id:ukb-d-30890_irnt	TRUE	reported	igd
329247	14467795	0.0099914	6.37E-13	-0.071865	11	ukb-d-30890_irnt	rs77037130	A	G	0.015212	Vitamin D || id:ukb-d-30890_irnt	TRUE	reported	igd
329247	71111987	0.0076761	8.14E-13	-0.054954	11	ukb-d-30890_irnt	rs36037728	T	C	0.026093	Vitamin D || id:ukb-d-30890_irnt	TRUE	reported	igd
329247	66083129	0.0024586	7.08E-09	0.014233	11	ukb-d-30890_irnt	rs3741367	C	T	0.46162	Vitamin D || id:ukb-d-30890_irnt	TRUE	reported	igd
329247	14900931	0.0074657	1.00E-200	-0.37594	11	ukb-d-30890_irnt	rs117913124	A	G	0.027678	Vitamin D || id:ukb-d-30890_irnt	TRUE	reported	igd
329247	21352541	0.0034199	6.57E-11	-0.022333	12	ukb-d-30890_irnt	rs12317268	G	A	0.1513	Vitamin D || id:ukb-d-30890_irnt	TRUE	reported	igd
329247	96375682	0.0024885	3.22E-64	-0.042114	12	ukb-d-30890_irnt	rs10859995	C	T	0.584	Vitamin D || id:ukb-d-30890_irnt	TRUE	reported	igd
329247	39556185	0.003205	4.04E-33	-0.03843	14	ukb-d-30890_irnt	rs8018720	C	G	0.82286	Vitamin D || id:ukb-d-30890_irnt	TRUE	reported	igd
329247	104290813	0.0025859	4.32E-09	-0.015183	14	ukb-d-30890_irnt	rs12893623	G	A	0.34047	Vitamin D || id:ukb-d-30890_irnt	TRUE	reported	igd
329247	58687603	0.0025036	6.81E-25	0.025798	15	ukb-d-30890_irnt	rs174418	C	T	0.59727	Vitamin D || id:ukb-d-30890_irnt	TRUE	reported	igd
329247	65105602	0.0025312	1.65E-08	-0.014289	15	ukb-d-30890_irnt	rs62015732	C	T	0.50495	Vitamin D || id:ukb-d-30890_irnt	TRUE	reported	igd
329247	58723675	0.0029791	1.86E-27	-0.032345	15	ukb-d-30890_irnt	rs1800588	T	C	0.21498	Vitamin D || id:ukb-d-30890_irnt	TRUE	reported	igd
329247	82033810	0.0035863	1.34E-09	-0.021744	16	ukb-d-30890_irnt	rs11542462	A	G	0.13452	Vitamin D || id:ukb-d-30890_irnt	TRUE	reported	igd
329247	70687185	0.0055834	4.44E-09	0.032758	16	ukb-d-30890_irnt	rs77194050	G	A	0.052314	Vitamin D || id:ukb-d-30890_irnt	TRUE	reported	igd
329247	57006378	0.0031996	1.05E-12	0.022795	16	ukb-d-30890_irnt	rs11076175	G	A	0.17893	Vitamin D || id:ukb-d-30890_irnt	TRUE	reported	igd
329247	40716235	0.0027309	2.63E-10	-0.017257	17	ukb-d-30890_irnt	rs668799	T	C	0.27963	Vitamin D || id:ukb-d-30890_irnt	TRUE	reported	igd
329247	66439605	0.0029222	2.17E-09	0.01749	17	ukb-d-30890_irnt	rs2909207	C	T	0.7708	Vitamin D || id:ukb-d-30890_irnt	TRUE	reported	igd
329247	11192915	0.0037562	8.09E-15	0.029172	19	ukb-d-30890_irnt	rs73015021	G	A	0.12115	Vitamin D || id:ukb-d-30890_irnt	TRUE	reported	igd
329247	45430280	0.0026275	5.19E-10	-0.016326	19	ukb-d-30890_irnt	rs5112	G	C	0.53111	Vitamin D || id:ukb-d-30890_irnt	TRUE	reported	igd
329247	48376995	0.0033029	1.76E-84	-0.064346	19	ukb-d-30890_irnt	rs212100	C	T	0.83555	Vitamin D || id:ukb-d-30890_irnt	TRUE	reported	igd
329247	19379549	0.0046214	1.97E-17	0.039263	19	ukb-d-30890_irnt	rs58542926	T	C	0.076058	Vitamin D || id:ukb-d-30890_irnt	TRUE	reported	igd
329247	51527364	0.0045191	3.71E-08	0.024875	19	ukb-d-30890_irnt	rs1048328	A	G	0.079735	Vitamin D || id:ukb-d-30890_irnt	TRUE	reported	igd
329247	52731402	0.0027917	5.48E-40	-0.036954	20	ukb-d-30890_irnt	rs6127099	T	A	0.27865	Vitamin D || id:ukb-d-30890_irnt	TRUE	reported	igd
329247	16339172	0.0040222	1.18E-10	-0.025911	21	ukb-d-30890_irnt	rs2229742	C	G	0.10358	Vitamin D || id:ukb-d-30890_irnt	TRUE	reported	igd
329247	31535872	0.0050325	6.72E-09	0.029178	22	ukb-d-30890_irnt	rs2074735	C	G	0.063355	Vitamin D || id:ukb-d-30890_irnt	TRUE	reported	igd
