# Supplementary material for: Causal associations of 25-hydroxyvitamin D with functional gastrointestinal disorders: a two-sample Mendelian randomization study
Source: Genes Nutr. 2023 Sep 11;18:14. doi: 10.1186/s12263-023-00734-1 (PMC10494327; doi:10.1186/s12263-023-00734-1)
Supplement: Supplementary file 9 — Additional file 9. [file 12263_2023_734_MOESM9_ESM.csv]

chr.exposure	pos.exposure	beta.exposure	se.exposure	pval.exposure	samplesize.exposure	id.exposure	SNP	effect_allele.exposure	other_allele.exposure	eaf.exposure	exposure	mr_keep.exposure	pval_origin.exposure	data_source.exposure
1	41775589	0.013976	0.00233	1.99E-09	NA	ieu-b-4812	rs72665698	G	T	0.223334	25 hydroxyvitamin D level || id:ieu-b-4812	TRUE	reported	igd
1	152179152	0.074472	0.004583	2.25E-59	NA	ieu-b-4812	rs12123821	T	C	0.04793	25 hydroxyvitamin D level || id:ieu-b-4812	TRUE	reported	igd
1	220972343	-0.013838	0.002091	3.64E-11	NA	ieu-b-4812	rs867772	G	A	0.681808	25 hydroxyvitamin D level || id:ieu-b-4812	TRUE	reported	igd
1	179526214	0.031656	0.005074	4.41E-10	NA	ieu-b-4812	rs61747728	T	C	0.038151	25 hydroxyvitamin D level || id:ieu-b-4812	TRUE	reported	igd
1	63048045	0.022405	0.002119	3.96E-26	NA	ieu-b-4812	rs2934744	C	A	0.356454	25 hydroxyvitamin D level || id:ieu-b-4812	TRUE	reported	igd
1	152319572	0.084408	0.005637	1.09E-50	NA	ieu-b-4812	rs61816766	C	T	0.032594	25 hydroxyvitamin D level || id:ieu-b-4812	TRUE	reported	igd
1	109817192	0.019031	0.002321	2.41E-16	NA	ieu-b-4812	rs7528419	G	A	0.224958	25 hydroxyvitamin D level || id:ieu-b-4812	TRUE	reported	igd
1	2329661	-0.011928	0.001947	8.99E-10	NA	ieu-b-4812	rs6698680	G	A	0.464195	25 hydroxyvitamin D level || id:ieu-b-4812	TRUE	reported	igd
1	17559656	-0.020818	0.002042	2.09E-24	NA	ieu-b-4812	rs3750296	C	G	0.341423	25 hydroxyvitamin D level || id:ieu-b-4812	TRUE	reported	igd
1	34726552	0.016991	0.002536	2.09E-11	NA	ieu-b-4812	rs7519574	A	G	0.181694	25 hydroxyvitamin D level || id:ieu-b-4812	TRUE	reported	igd
1	230295789	0.011801	0.001997	3.43E-09	NA	ieu-b-4812	rs10127775	T	A	0.604643	25 hydroxyvitamin D level || id:ieu-b-4812	TRUE	reported	igd
2	27752463	0.018107	0.002038	6.41E-19	NA	ieu-b-4812	rs11127048	A	G	0.616569	25 hydroxyvitamin D level || id:ieu-b-4812	TRUE	reported	igd
2	118648261	0.013923	0.002142	8.03E-11	NA	ieu-b-4812	rs7569755	A	G	0.292374	25 hydroxyvitamin D level || id:ieu-b-4812	TRUE	reported	igd
2	38298139	-0.014006	0.002498	2.06E-08	NA	ieu-b-4812	rs1800440	C	T	0.186202	25 hydroxyvitamin D level || id:ieu-b-4812	TRUE	reported	igd
2	234622379	-0.045584	0.003595	7.65E-37	NA	ieu-b-4812	rs2012736	A	C	0.08152	25 hydroxyvitamin D level || id:ieu-b-4812	TRUE	reported	igd
2	63068489	0.014479	0.002478	5.13E-09	NA	ieu-b-4812	rs55886116	T	G	0.200874	25 hydroxyvitamin D level || id:ieu-b-4812	TRUE	reported	igd
2	211540507	-0.014168	0.002088	1.16E-11	NA	ieu-b-4812	rs1047891	A	C	0.316449	25 hydroxyvitamin D level || id:ieu-b-4812	TRUE	reported	igd
2	21389659	-0.012711	0.002057	6.44E-10	NA	ieu-b-4812	rs4635554	G	T	0.336358	25 hydroxyvitamin D level || id:ieu-b-4812	TRUE	reported	igd
2	101440151	-0.016541	0.002573	1.29E-10	NA	ieu-b-4812	rs6724965	G	A	0.171608	25 hydroxyvitamin D level || id:ieu-b-4812	TRUE	reported	igd
3	141825598	0.01268	0.002171	5.20E-09	NA	ieu-b-4812	rs6773343	T	C	0.720232	25 hydroxyvitamin D level || id:ieu-b-4812	TRUE	reported	igd
3	125148287	0.013584	0.002221	9.59E-10	NA	ieu-b-4812	rs6438900	G	C	0.260706	25 hydroxyvitamin D level || id:ieu-b-4812	TRUE	reported	igd
3	85631142	-0.017509	0.002036	7.99E-18	NA	ieu-b-4812	rs1972994	T	A	0.64702	25 hydroxyvitamin D level || id:ieu-b-4812	TRUE	reported	igd
4	15892159	0.015798	0.002422	6.91E-11	NA	ieu-b-4812	rs4364259	A	G	0.205042	25 hydroxyvitamin D level || id:ieu-b-4812	TRUE	reported	igd
4	72359910	0.023411	0.002608	2.79E-19	NA	ieu-b-4812	rs4645189	T	C	0.828626	25 hydroxyvitamin D level || id:ieu-b-4812	TRUE	reported	igd
4	72554159	-0.097279	0.001966	1.00E-200	NA	ieu-b-4812	rs4694423	A	C	0.416808	25 hydroxyvitamin D level || id:ieu-b-4812	TRUE	reported	igd
4	88287363	-0.014119	0.002109	2.16E-11	NA	ieu-b-4812	rs58073039	G	A	0.298368	25 hydroxyvitamin D level || id:ieu-b-4812	TRUE	reported	igd
4	72866015	0.042219	0.002073	3.34E-92	NA	ieu-b-4812	rs71601787	A	G	0.328009	25 hydroxyvitamin D level || id:ieu-b-4812	TRUE	reported	igd
4	69947596	-0.02864	0.001949	6.97E-49	NA	ieu-b-4812	rs7699711	T	G	0.454848	25 hydroxyvitamin D level || id:ieu-b-4812	TRUE	reported	igd
4	57745481	-0.01104	0.001946	1.40E-08	NA	ieu-b-4812	rs4616820	T	C	0.465968	25 hydroxyvitamin D level || id:ieu-b-4812	TRUE	reported	igd
4	99839056	0.037298	0.006045	6.83E-10	NA	ieu-b-4812	rs116472025	A	G	0.02789	25 hydroxyvitamin D level || id:ieu-b-4812	TRUE	reported	igd
4	100239319	-0.046854	0.006481	4.85E-13	NA	ieu-b-4812	rs1229984	C	T	0.973099	25 hydroxyvitamin D level || id:ieu-b-4812	TRUE	reported	igd
4	3482213	-0.018331	0.003122	4.32E-09	NA	ieu-b-4812	rs78649910	A	T	0.110004	25 hydroxyvitamin D level || id:ieu-b-4812	TRUE	reported	igd
4	73416601	-0.014947	0.002089	8.36E-13	NA	ieu-b-4812	rs7657132	G	A	0.318324	25 hydroxyvitamin D level || id:ieu-b-4812	TRUE	reported	igd
5	148051895	0.011689	0.001988	4.11E-09	NA	ieu-b-4812	rs7724488	G	A	0.432626	25 hydroxyvitamin D level || id:ieu-b-4812	TRUE	reported	igd
5	87959033	-0.012072	0.002138	1.64E-08	NA	ieu-b-4812	rs27774	A	G	0.292475	25 hydroxyvitamin D level || id:ieu-b-4812	TRUE	reported	igd
5	118652574	0.012632	0.002096	1.67E-09	NA	ieu-b-4812	rs7718395	G	C	0.319522	25 hydroxyvitamin D level || id:ieu-b-4812	TRUE	reported	igd
5	143898025	-0.011398	0.001996	1.13E-08	NA	ieu-b-4812	rs466360	A	G	0.392078	25 hydroxyvitamin D level || id:ieu-b-4812	TRUE	reported	igd
6	22757900	-0.01242	0.00213	5.51E-09	NA	ieu-b-4812	rs12196316	C	T	0.301136	25 hydroxyvitamin D level || id:ieu-b-4812	TRUE	reported	igd
6	57767576	0.011133	0.001948	1.10E-08	NA	ieu-b-4812	rs9476310	T	C	0.511302	25 hydroxyvitamin D level || id:ieu-b-4812	TRUE	reported	igd
6	131931092	-0.020883	0.002621	1.62E-15	NA	ieu-b-4812	rs2245133	C	T	0.16631	25 hydroxyvitamin D level || id:ieu-b-4812	TRUE	reported	igd
6	121854778	0.011434	0.001981	7.84E-09	NA	ieu-b-4812	rs942380	G	A	0.594833	25 hydroxyvitamin D level || id:ieu-b-4812	TRUE	reported	igd
7	100809458	-0.016339	0.002731	2.19E-09	NA	ieu-b-4812	rs75741381	G	C	0.150645	25 hydroxyvitamin D level || id:ieu-b-4812	TRUE	reported	igd
7	104613791	-0.013795	0.001946	1.35E-12	NA	ieu-b-4812	rs1011468	A	G	0.475748	25 hydroxyvitamin D level || id:ieu-b-4812	TRUE	reported	igd
7	133588739	-0.011159	0.002006	2.65E-08	NA	ieu-b-4812	rs34452119	A	G	0.392005	25 hydroxyvitamin D level || id:ieu-b-4812	TRUE	reported	igd
7	21577960	-0.014073	0.002165	8.02E-11	NA	ieu-b-4812	rs10085881	C	T	0.284529	25 hydroxyvitamin D level || id:ieu-b-4812	TRUE	reported	igd
8	25889606	0.013824	0.002239	6.65E-10	NA	ieu-b-4812	rs34726834	T	C	0.253615	25 hydroxyvitamin D level || id:ieu-b-4812	TRUE	reported	igd
8	116960729	-0.02193	0.00199	3.06E-28	NA	ieu-b-4812	rs7828742	G	A	0.596853	25 hydroxyvitamin D level || id:ieu-b-4812	TRUE	reported	igd
8	11612698	0.013033	0.001978	4.43E-11	NA	ieu-b-4812	rs804280	A	C	0.581959	25 hydroxyvitamin D level || id:ieu-b-4812	TRUE	reported	igd
9	107669073	0.01727	0.002998	8.39E-09	NA	ieu-b-4812	rs13284054	C	T	0.124389	25 hydroxyvitamin D level || id:ieu-b-4812	TRUE	reported	igd
9	125719923	-0.016972	0.00287	3.35E-09	NA	ieu-b-4812	rs10818769	G	C	0.856966	25 hydroxyvitamin D level || id:ieu-b-4812	TRUE	reported	igd
9	136149830	-0.015051	0.002515	2.17E-09	NA	ieu-b-4812	rs532436	A	G	0.184388	25 hydroxyvitamin D level || id:ieu-b-4812	TRUE	reported	igd
10	82042624	-0.012476	0.001946	1.44E-10	NA	ieu-b-4812	rs10887718	T	C	0.527362	25 hydroxyvitamin D level || id:ieu-b-4812	TRUE	reported	igd
10	88024443	-0.024613	0.004298	1.02E-08	NA	ieu-b-4812	rs2607863	C	T	0.942092	25 hydroxyvitamin D level || id:ieu-b-4812	TRUE	reported	igd
10	5538801	-0.011997	0.002185	4.01E-08	NA	ieu-b-4812	rs9423639	T	C	0.274575	25 hydroxyvitamin D level || id:ieu-b-4812	TRUE	reported	igd
11	14683683	-0.047027	0.00377	1.03E-35	NA	ieu-b-4812	rs146128209	G	A	0.071443	25 hydroxyvitamin D level || id:ieu-b-4812	TRUE	reported	igd
11	71132868	0.100325	0.002325	1.00E-200	NA	ieu-b-4812	rs12803256	G	A	0.770616	25 hydroxyvitamin D level || id:ieu-b-4812	TRUE	reported	igd
11	71223256	0.107236	0.0026	1.00E-200	NA	ieu-b-4812	rs12798050	T	C	0.824379	25 hydroxyvitamin D level || id:ieu-b-4812	TRUE	reported	igd
11	14385531	-0.335327	0.008516	1.00E-200	NA	ieu-b-4812	rs182244780	A	G	0.013479	25 hydroxyvitamin D level || id:ieu-b-4812	TRUE	reported	igd
11	70931788	-0.033638	0.005557	1.42E-09	NA	ieu-b-4812	rs61887417	A	G	0.033589	25 hydroxyvitamin D level || id:ieu-b-4812	TRUE	reported	igd
11	14452133	-0.059888	0.002012	1.10E-194	NA	ieu-b-4812	rs7930750	T	C	0.368144	25 hydroxyvitamin D level || id:ieu-b-4812	TRUE	reported	igd
11	27707409	-0.012229	0.002227	3.99E-08	NA	ieu-b-4812	rs11500197	A	G	0.26183	25 hydroxyvitamin D level || id:ieu-b-4812	TRUE	reported	igd
11	66076360	0.011647	0.001944	2.08E-09	NA	ieu-b-4812	rs12417758	C	T	0.456308	25 hydroxyvitamin D level || id:ieu-b-4812	TRUE	reported	igd
11	14332994	0.042599	0.006897	6.56E-10	NA	ieu-b-4812	rs138072379	T	C	0.020813	25 hydroxyvitamin D level || id:ieu-b-4812	TRUE	reported	igd
11	71069311	0.016276	0.002051	2.09E-15	NA	ieu-b-4812	rs1792214	G	T	0.332173	25 hydroxyvitamin D level || id:ieu-b-4812	TRUE	reported	igd
11	116648917	0.03977	0.002858	5.11E-44	NA	ieu-b-4812	rs964184	C	G	0.863547	25 hydroxyvitamin D level || id:ieu-b-4812	TRUE	reported	igd
11	120114421	-0.021129	0.002949	7.79E-13	NA	ieu-b-4812	rs2847500	A	G	0.124391	25 hydroxyvitamin D level || id:ieu-b-4812	TRUE	reported	igd
12	21352541	-0.018528	0.002717	9.15E-12	NA	ieu-b-4812	rs12317268	G	A	0.151589	25 hydroxyvitamin D level || id:ieu-b-4812	TRUE	reported	igd
12	24588749	-0.010681	0.00195	4.32E-08	NA	ieu-b-4812	rs10771090	G	A	0.475398	25 hydroxyvitamin D level || id:ieu-b-4812	TRUE	reported	igd
12	38602911	0.0116	0.001988	5.38E-09	NA	ieu-b-4812	rs9668081	T	C	0.47058	25 hydroxyvitamin D level || id:ieu-b-4812	TRUE	reported	igd
12	96375682	-0.039396	0.001971	7.03E-89	NA	ieu-b-4812	rs10859995	C	T	0.581322	25 hydroxyvitamin D level || id:ieu-b-4812	TRUE	reported	igd
12	111515020	0.021939	0.003907	1.96E-08	NA	ieu-b-4812	rs11830764	C	G	0.067658	25 hydroxyvitamin D level || id:ieu-b-4812	TRUE	reported	igd
13	55794226	-0.012727	0.002189	6.10E-09	NA	ieu-b-4812	rs9569235	C	A	0.284762	25 hydroxyvitamin D level || id:ieu-b-4812	TRUE	reported	igd
14	39556185	-0.031949	0.002546	4.04E-36	NA	ieu-b-4812	rs8018720	C	G	0.820235	25 hydroxyvitamin D level || id:ieu-b-4812	TRUE	reported	igd
14	104143237	-0.013277	0.002122	3.93E-10	NA	ieu-b-4812	rs7148857	G	C	0.325936	25 hydroxyvitamin D level || id:ieu-b-4812	TRUE	reported	igd
15	64098137	-0.014447	0.002595	2.59E-08	NA	ieu-b-4812	rs4267257	G	A	0.185272	25 hydroxyvitamin D level || id:ieu-b-4812	TRUE	reported	igd
15	77747190	-0.01449	0.002151	1.62E-11	NA	ieu-b-4812	rs7178572	G	A	0.711051	25 hydroxyvitamin D level || id:ieu-b-4812	TRUE	reported	igd
15	58687603	0.021901	0.001987	2.99E-28	NA	ieu-b-4812	rs174418	C	T	0.595318	25 hydroxyvitamin D level || id:ieu-b-4812	TRUE	reported	igd
15	58723675	-0.029769	0.002366	2.65E-36	NA	ieu-b-4812	rs1800588	T	C	0.21461	25 hydroxyvitamin D level || id:ieu-b-4812	TRUE	reported	igd
16	11909552	0.012968	0.002198	3.64E-09	NA	ieu-b-4812	rs8063706	T	A	0.272828	25 hydroxyvitamin D level || id:ieu-b-4812	TRUE	reported	igd
16	20392332	-0.015792	0.002464	1.46E-10	NA	ieu-b-4812	rs77924615	A	G	0.197773	25 hydroxyvitamin D level || id:ieu-b-4812	TRUE	reported	igd
16	56996158	-0.01645	0.001944	2.63E-17	NA	ieu-b-4812	rs3816117	C	T	0.487129	25 hydroxyvitamin D level || id:ieu-b-4812	TRUE	reported	igd
16	82033810	-0.0218	0.002875	3.39E-14	NA	ieu-b-4812	rs11542462	A	G	0.133941	25 hydroxyvitamin D level || id:ieu-b-4812	TRUE	reported	igd
16	30945887	0.011696	0.001985	3.81E-09	NA	ieu-b-4812	rs35733741	A	G	0.405263	25 hydroxyvitamin D level || id:ieu-b-4812	TRUE	reported	igd
17	66464546	0.016894	0.002418	2.81E-12	NA	ieu-b-4812	rs2909218	T	C	0.792744	25 hydroxyvitamin D level || id:ieu-b-4812	TRUE	reported	igd
18	47144223	-0.016268	0.002681	1.30E-09	NA	ieu-b-4812	rs4121823	A	T	0.838088	25 hydroxyvitamin D level || id:ieu-b-4812	TRUE	reported	igd
18	61366207	0.016025	0.002618	9.29E-10	NA	ieu-b-4812	rs2037511	A	G	0.165391	25 hydroxyvitamin D level || id:ieu-b-4812	TRUE	reported	igd
18	28919794	-0.024071	0.003943	1.03E-09	NA	ieu-b-4812	rs8091117	A	C	0.065396	25 hydroxyvitamin D level || id:ieu-b-4812	TRUE	reported	igd
19	36342212	-0.014733	0.002109	2.83E-12	NA	ieu-b-4812	rs3814995	T	C	0.31224	25 hydroxyvitamin D level || id:ieu-b-4812	TRUE	reported	igd
19	11192915	0.023034	0.002983	1.15E-14	NA	ieu-b-4812	rs73015021	G	A	0.121031	25 hydroxyvitamin D level || id:ieu-b-4812	TRUE	reported	igd
19	51527364	0.028256	0.003599	4.12E-15	NA	ieu-b-4812	rs1048328	A	G	0.079719	25 hydroxyvitamin D level || id:ieu-b-4812	TRUE	reported	igd
19	11941221	-0.011697	0.002033	8.74E-09	NA	ieu-b-4812	rs424132	A	T	0.379871	25 hydroxyvitamin D level || id:ieu-b-4812	TRUE	reported	igd
19	19379549	0.032488	0.00367	8.57E-19	NA	ieu-b-4812	rs58542926	T	C	0.075847	25 hydroxyvitamin D level || id:ieu-b-4812	TRUE	reported	igd
19	48374320	0.060321	0.002701	1.77E-110	NA	ieu-b-4812	rs112285002	T	C	0.159529	25 hydroxyvitamin D level || id:ieu-b-4812	TRUE	reported	igd
19	45430280	-0.014854	0.002114	2.12E-12	NA	ieu-b-4812	rs5112	G	C	0.532421	25 hydroxyvitamin D level || id:ieu-b-4812	TRUE	reported	igd
20	52731402	-0.036797	0.002219	9.30E-62	NA	ieu-b-4812	rs6127099	T	A	0.279034	25 hydroxyvitamin D level || id:ieu-b-4812	TRUE	reported	igd
20	52778335	0.01327	0.002016	4.63E-11	NA	ieu-b-4812	rs2762938	A	G	0.585371	25 hydroxyvitamin D level || id:ieu-b-4812	TRUE	reported	igd
21	16339172	-0.025738	0.00319	7.13E-16	NA	ieu-b-4812	rs2229742	C	G	0.103928	25 hydroxyvitamin D level || id:ieu-b-4812	TRUE	reported	igd
22	41393520	0.012414	0.002076	2.23E-09	NA	ieu-b-4812	rs960596	T	C	0.339588	25 hydroxyvitamin D level || id:ieu-b-4812	TRUE	reported	igd
22	31535872	0.027256	0.003969	6.55E-12	NA	ieu-b-4812	rs2074735	C	G	0.064197	25 hydroxyvitamin D level || id:ieu-b-4812	TRUE	reported	igd
